# Supplementary material for: Modeling Structure-Function Relationships in Synthetic DNA Sequences using Attribute Grammars
Source: PLoS Comput Biol. 2009 Oct 9;5(10):e1000529. doi: 10.1371/journal.pcbi.1000529 (PMC2748682; doi:10.1371/journal.pcbi.1000529)
Supplement: Dataset S1 — Zip file containing the scripts and data used in this report. (0.03 MB ZIP) [file pcbi.1000529.s003.zip]

Archive with 23 entries (18 files):
- Source_code/
- Source_code/Perl/
- Source_code/Perl/perl_code.pl
- Source_code/Prolog/
- Source_code/Prolog/full_semantic
- Source_code/Prolog/README.txt
- Source_code/Prolog/simple_semantic
- Source_code/Sequence_Models_Full/
- Source_code/Sequence_Models_Full/poly-cistron_cassette
- Source_code/Sequence_Models_Full/poly_cistron_cassette.xml
- Source_code/Sequence_Models_Full/single_gene_expression
- Source_code/Sequence_Models_Full/single_gene_expression.xml
- Source_code/Sequence_Models_Full/toggle_switches
- Source_code/Sequence_Models_Full/toggle_switches.xml
- Source_code/Sequence_Models_Simple/
- Source_code/Sequence_Models_Simple/model_oneconstructnorepression
- Source_code/Sequence_Models_Simple/model_oneconstructselfrepression
- Source_code/Sequence_Models_Simple/model_twoconstructmutualrepression
- Source_code/Sequence_Models_Simple/model_twoconstructsselfrepression
- Source_code/Sequence_Models_Simple/oneconstructnorepression
- Source_code/Sequence_Models_Simple/oneconstructselfrepression
- Source_code/Sequence_Models_Simple/twoconstructmutualrepression
- Source_code/Sequence_Models_Simple/twoconstructsselfrepression
