# Supplementary material for: Modeling Structure-Function Relationships in Synthetic DNA Sequences using Attribute Grammars
Source: PLoS Comput Biol. 2009 Oct 9;5(10):e1000529. doi: 10.1371/journal.pcbi.1000529 (PMC2748682; doi:10.1371/journal.pcbi.1000529)
Supplement: Dataset S1 — Zip file containing the scripts and data used in this report. (0.03 MB ZIP) [file pcbi.1000529.s003.zip › Source_code/Prolog/full_semantic]

:-style_check(-discontiguous).


%Significant changes: 
%Fixed: All singleton variables
%Fixed: Turn off "“Clauses of xxxxxxxxxx/# are not together in the sourcefile”" warning  
%Fixed: cI binds to reverse Pls1con promoter             
%Fixed: the binding/release rates for tgLacIrc      
%Note: to increase the memory limit of Prolog: pl -L128M -G128M
%Changed: user input for defaul concentration of proteins  
%Changed: clean up the parts database by removing unnecessary sequences 
%Changed: adding the capbility of creating new directory
%Changed: go4 now can generate/process as many sequences as possible   
%Changed: adding index number for each part

% Type 4: pIKE105, pIKE107, pTAK117, pTAK130, pTAK131, pTAK132


%------------------------------------UI----------------------------------

%------------Below is the UI for processing multiple plasmids------------
go :- nl,write('>>> Scanning DNA <<<'), nl, nl,
      write('Enter names of source files:  '), nl, 
      write('(like: file1, file2, file3.)'), nl, get_multiple_input(File_list), process_files(File_list, Lists_returned), nl, write('Please enter the name for the SBML output file: '), read(File), write_SBML(File, Lists_returned).
 
%Lists_returned :- [Equation_list, SBML_equation_list, Gene_list, Protein_IC, File]

process_files([File|RestFiles], Lists_returned) :- see(File), readln(X),  concat(X,[], [DNA_Sequence|_]), seen, nl, write('*****************************************************'), nl, write('     Processing Plasmid '), write(File), nl,write('*****************************************************'), nl,  write('---------The DNA sequence is:----------------'), nl, write(DNA_Sequence), nl, atom_chars(DNA_Sequence, XL2), string_to_list(XL2, XL3), combination(Tokens, XL3), write(Tokens), nl, write('----------The structure of this DNA is: '), write(Tokens), write('----------'), nl, printstructure(Tokens),nl, nl, delete_linkers(Tokens, Tokens2), nl, write('**After deleting the linkers: '), write(Tokens2), nl, write('-----------The chemical equations----------------'), nl, write('[Reactions]'), nl, constructs_firstpass(Gene_list, Tokens2, []),  get_protein_list(Tokens, Protein_list), nl, constructs(Equation_list, SBML_equation_list, Protein_list, Tokens2, []), easyprint(Equation_list, 1, File), specify_gene_initial_condition(Protein_list, Protein_IC), concat([Equation_list], [SBML_equation_list], [Gene_list], [Protein_IC], [File], Lists_returned1), process_files(RestFiles, Lists_returned2), concat([Lists_returned1], [Lists_returned2], Lists_returned).

process_files([], []) :- write('*****************************************************'), nl, write('No more plasmid to process, translation is done'), nl, write('*****************************************************'), nl.


% Below is the UI for generating sequences and compile them into single SBML
go2 :- nl, write('>>>Generating all possible combination for type4<<<'), nl, (exists_file(sequence_type4)->delete_file(sequence_type4); !), forall(generate_type4(X, []), save_sequence(type4, X)), write('Sequences have been successfully generated!'), nl, read_file(sequence_type4, DNAContent), nl, count_list_member(DNAContent, -1, N), write('There are '), write(N), write(' possible solutions'), nl, count_gene_number(DNAContent, M), write('There are '), write(M), write(' proteins in the system, please specify their concentrations: '), nl, get_multiple_input(Concentration_list), nl, process_files2(DNAContent, 1, Concentration_list, _Lists_returned).


process_files2([''], _Number, _Concentration_list,[]) :- write('*****************************************************'), nl, write('No more plasmid to process, translation is done'), nl, write('*****************************************************'), nl.

process_files2([FirstDNA|RestDNA], Number, Concentration_list, Lists_returned) :- nl, write('*****************************************************'), nl, write('     Processing Plasmid '), write(Number), nl,write('*****************************************************'), nl,  write('---------The DNA sequence is:----------------'), nl, write(FirstDNA), atom_chars(FirstDNA, XL2), string_to_list(XL2, XL3), nl,  write('OK'), combination(Tokens, XL3), nl, write('----------The structure of this DNA is: '), write(Tokens), write('----------'), nl, printstructure(Tokens),nl, write('-----------The chemical equations----------------'), nl, write('[Reactions]'), nl, constructs_firstpass(Gene_list, Tokens, []), get_protein_list(Tokens, Protein_list), nl, constructs(Equation_list, SBML_equation_list, Protein_list, Tokens, []), easyprint(Equation_list, 1, Number), set_default_gene_initial_condition2(Protein_list, Concentration_list, Protein_IC), concat([plasmid_], [Number], Temp), concat_atom(Temp, '', Plasmid_file), concat([Equation_list], [SBML_equation_list], [Gene_list], [Protein_IC], [Plasmid_file], Lists_returned1), concat([Lists_returned1], [[]], Lists_returned), write_SBML(Plasmid_file, Lists_returned), Number2 is Number+1, process_files2(RestDNA, Number2, Concentration_list, _Lists_returned2).    
                                                              
                                                        

go3 :- nl, write('>>>Generating all possible combination for type4<<<'), nl, (exists_file(sequence_type4)->delete_file(sequence_type4); !), forall(generate_type4(X, []), save_sequence(type4, X)), write('Sequences have been successfully generated!'), nl, read_file(sequence_type4, DNAContent), count_list_member(DNAContent, -1, N), write('There are '), write(N), write(' possible solutions'), nl, count_gene_number(DNAContent, M), write('There are '), write(M), write(' proteins in the system, please specify their concentrations: '), nl, get_multiple_input(Concentration_list), nl,  process_files3(DNAContent, 1, Concentration_list, Lists_returned), write('Please enter the name for the SBML output file: '), read(File), write_SBML(File, Lists_returned).   
 

process_files3([''], _Number, _Concentration_list, []) :- write('*****************************************************'), nl, write('No more plasmid to process, translation is done'), nl, write('*****************************************************'), nl.

process_files3([FirstDNA|RestDNA], Number, Concentration_list, Lists_returned) :- nl, write('*****************************************************'), nl, write('     Processing Plasmid '), write(Number), nl,write('*****************************************************'), nl,  write('---------The DNA sequence is:----------------'), nl, write(FirstDNA), atom_chars(FirstDNA, XL2), string_to_list(XL2, XL3), nl,  write('OK'), combination(Tokens, XL3), nl, write('----------The structure of this DNA is: '), write(Tokens), write('----------'), nl, printstructure(Tokens),nl, write('-----------The chemical equations----------------'), nl, write('[Reactions]'), nl, constructs_firstpass(Gene_list, Tokens, []),  get_protein_list(Tokens, Protein_list), nl, constructs(Equation_list, SBML_equation_list, Protein_list, Tokens, []), concat([plasmid_], [Number], Temp), concat_atom(Temp, '', Plasmid_file), easyprint(Equation_list, 1, Plasmid_file), set_default_gene_initial_condition2(Protein_list, Concentration_list, Protein_IC),  concat([Equation_list], [SBML_equation_list], [Gene_list], [Protein_IC], [Plasmid_file], Lists_returned1), Number2 is Number+1,  process_files3(RestDNA, Number2,Concentration_list,  Lists_returned2), concat([Lists_returned1], [Lists_returned2], Lists_returned). 
                                                                  

go4 :- write('Please enter a name for creating a new directory to store the model files: '), read(Directory), make_directory(Directory), chdir(Directory), forall(generate_type4(X, []), process_tokens(X)), chdir(..), write('Done!!').

%process_tokens(Tokens) :- write('----------The structure of this DNA is: '), write(Tokens), write('----------'), nl, printstructure(Tokens), nl, write('-----------The chemical equations----------------'), nl, write('[Reactions]'), nl, constructs_firstpass(Gene_list, Tokens, []),  get_protein_list(Tokens, Protein_list), nl, constructs(Equation_list, SBML_equation_list, Protein_list, Tokens, []), Number is random(100000000), easyprint(Equation_list, 1, Number), set_default_gene_initial_condition2(Protein_list, [1,1,5000], Protein_IC1), set_default_gene_initial_condition2(Protein_list, [5000,1,1], Protein_IC2), concat([Equation_list], [SBML_equation_list], [Gene_list], [Protein_IC1], [Number], Lists_returned1), concat([Equation_list], [SBML_equation_list], [Gene_list], [Protein_IC2], [Number], Lists_returned2), concat([plasmid_], [Number], [low], Temp1), concat_atom(Temp1, '', Plasmid_file1), concat([plasmid_], [Number], [high], Temp2), concat_atom(Temp2, '', Plasmid_file2), concat([Lists_returned1], [[]], Lists_returned3), concat([Lists_returned2], [[]], Lists_returned4), write_SBML(Plasmid_file1, Lists_returned3), write_SBML(Plasmid_file2, Lists_returned4). 

process_tokens(Tokens) :- write('----------The structure of this DNA is: '), write(Tokens), write('----------'), nl, printstructure(Tokens), nl, write('-----------The chemical equations----------------'), nl, write('[Reactions]'), nl, constructs_firstpass(Gene_list, Tokens, []),  get_protein_list(Tokens, Protein_list), nl, constructs(Equation_list, SBML_equation_list, Protein_list, Tokens, []), generate_index(Tokens, Number), easyprint(Equation_list, 1, Number), set_default_gene_initial_condition2(Protein_list, [1,1,5000], Protein_IC1), set_default_gene_initial_condition2(Protein_list, [5000,1,1], Protein_IC2), concat([Equation_list], [SBML_equation_list], [Gene_list], [Protein_IC1], [Number], Lists_returned1), concat([Equation_list], [SBML_equation_list], [Gene_list], [Protein_IC2], [Number], Lists_returned2), concat([plasmid_], [Number], [low], Temp1), concat_atom(Temp1, '', Plasmid_file1), concat([plasmid_], [Number], [high], Temp2), concat_atom(Temp2, '', Plasmid_file2), concat([Lists_returned1], [[]], Lists_returned3), 
concat([Lists_returned2], [[]], Lists_returned4), write_SBML(Plasmid_file1, Lists_returned3), write_SBML(Plasmid_file2, Lists_returned4).   
%-------------------------------Test zone----------------------------  

%generate_index(+Tokens, -ID) is used to generate an unique index number for a plasmid

generate_index([FirstToken|RestTokens], ID) :- generate_index(RestTokens, ID2), index(FirstToken, ID1), concat([ID1], [ID2], ID3), concat_atom(ID3, '', ID).

generate_index([], '').

count_gene_number(X, N) :- get_protein_list(X, Protein_list), count_list_member(Protein_list, 0, N).

count_gene_number([FirstDNA|_RestDNA], N) :- atom_chars(FirstDNA, XL2), string_to_list(XL2, XL3), combination(Tokens, XL3), get_protein_list(Tokens, Protein_list), count_list_member(Protein_list, 0, N).
  

write_DNA_content([''], _Number).
                          
write_DNA_content([FirstDNA|RestDNA], Number) :- write(Number), nl, write(FirstDNA), nl, atom_chars(FirstDNA, XL2), string_to_list(XL2, XL3), nl,  write('OK'), combination(Tokens, XL3), nl, write('----------The structure of this DNA is: '), write(Tokens), write('----------'), nl, printstructure(Tokens),nl, Number2 is Number+1, write_DNA_content(RestDNA, Number2).

% cI-LacI
%generate_type4 --> [ptrc2], rbs(_), [cIts], [rbsB], [gfpmut3], [b0010], [b0010rc], [lacIrc], reverseRBS(_), [pls1conrc]. 

% LacI-cI  
%generate_type4 --> [pls1con], rbs(_), [lacI], [rbsB], [gfpmut3], [b0010], [b0010rc], [cItsrc], reverseRBS(_), [ptrc2rc].  

% cI-tetR
%generate_type4 --> [pltet01], rbs(_), [cIts], [rbsB], [gfpmut3], [b0010], [b0010rc], [tetRrc], reverseRBS(_), [pls1conrc].  

% tetR-cI
%generate_type4 --> [pls1con], rbs(_), [tetR], [rbsB], [gfpmut3], [b0010], [b0010rc], [cItsrc], reverseRBS(_), [pltet01rc].  

% LacI-tetR
%generate_type4 --> [pltet01], rbs(_), [lacI], [rbsB], [gfpmut3], [b0010], [b0010rc], [tetRrc], reverseRBS(_), [ptrc2rc]. 

% tetR-LacI
%generate_type4 --> [ptrc2], rbs(_), [tetR], [rbsB], [gfpmut3], [b0010], [b0010rc], [lacIrc], reverseRBS(_), [pltet01rc].  

%8  
%generate_type4 --> [ptrc2], [rbsE], [cIts], [rbsB], [gfpmut3], [b0010], [b0010rc], [lacIrc], reverseRBS(_), [pls1conrc]. 
 
%64        
%generate_type4 --> [ptrc2], rbs(_), [cIts], [rbsB], [gfpmut3], [b0010], [b0010rc], [lacIrc], reverseRBS(_), [pls1conrc].   

%5184                   
%generate_type4 --> promoter(_), rbs(_), realgene(_), [rbsB], [gfpmut3], [b0010], [b0010rc], realreverseGene(_), reverseRBS(_), reversePromoter(_).  

%41472
generate_type4 --> promoter(_), rbs(_), realgene(_), rbs(_), [gfpmut3], [b0010], [b0010rc], realreverseGene(_), reverseRBS(_), reversePromoter(_).               

% save the combination in the form of tokens and sequences
save_result(File_name, X) :- concat([token_], [File_name], Temp), concat_atom(Temp, '', Token), open(Token, append, OS), write(OS, X), nl(OS), close(OS).


save_sequence(File_name, [Head|Rest]) :- concat([sequence_], [File_name], Temp), concat_atom(Temp, '', Sequence_file), open(Sequence_file, append, OS), sequence(_, Head, DNA), write(OS, DNA), close(OS), save_sequence(File_name, Rest).

save_sequence(File_name, []) :- concat([sequence_], [File_name], Temp), concat_atom(Temp, '', Sequence_file), open(Sequence_file, append, OS), nl(OS), close(OS).

count_list_member([_Head|Rest], Start, End) :- End1 is Start+1, count_list_member(Rest, End1, End).

count_list_member([], Start, Start).       


%Someone's code to read a file line by line
is_eof(FlHndl, CharCode, CurrentLine, FileAkku, FileContent) :-
        CharCode == -1,
        append(FileAkku, [CurrentLine], FileContent),
        close(FlHndl), !.

is_newline(FlHndl, CharCode, CurrentLine, FileAkku, FileContent) :-
        CharCode == 10,
        append(FileAkku, [CurrentLine], NextFileAkku),
        read_loop(FlHndl, '', NextFileAkku, FileContent).

append_char(FlHndl, CharCode, CurrentLine, FileAkku, FileContent) :-
        char_code(Char, CharCode),
        atom_concat(CurrentLine, Char, NextCurrentLine),
         read_loop(FlHndl, NextCurrentLine, FileAkku, FileContent).

read_file(FileName, FileContent) :-
        open(FileName, read, FlHndl),
        read_loop(FlHndl, '', [], FileContent), !.

read_loop(FlHndl, CurrentLine, FileAkku, FileContent) :-
        get_code(FlHndl, CharCode),
        ( is_eof(FlHndl, CharCode, CurrentLine, FileAkku, FileContent)
        ; is_newline(FlHndl, CharCode, CurrentLine, FileAkku, FileContent)
        ; append_char(FlHndl, CharCode, CurrentLine, FileAkku, FileContent)).

      
%-------------------------------Utility-------------------------------  
%--------------------get multiple inputs from keyboard----------------
get_multiple_input(File_list) :- read(X), term_to_atom(X, Y), concat_atom(File_list, ', ', Y). 

% concatenation functions
concat([],L,L).
concat([X|Rest],L,[X|Rest1]) :- concat(Rest,L,Rest1).

concat(A,B,C,R) :- concat(A,B,X), concat(X,C,R).
concat(A,B,C,D,R) :- concat(A,B,X), concat(C,D,Y), concat(X,Y,R). 
concat(A,B,C,D,E,R) :- concat(A,B,X), concat(C,D,Y), concat(X,Y,E,R). 
concat(A,B,C,D,E,F,R) :- concat(A,B,C,D,X), concat(E,F,Y), concat(X,Y,R).
concat(A,B,C,D,E,F,G,H,R) :- concat(A,B,C,D,X), concat(E,F,G,H,Y), concat(X,Y,R).   

concatTranscript(L, [], L).
concatTranscript([X|Rate1], [Y|_Rate2], [TM|Rate1]) :- concat([X], [Y], TM1), concat_atom(TM1, '_', TM).

concatTranscript_list([[RBS, Gene]|RestTranscript], Transcript) :- concatTranscript_list(RestTranscript, Transcript1), (Transcript1 = [] -> concat([RBS], ['_'], [Gene], Transcript2); concat([RBS], ['_'], [Gene], ['_'], [Transcript1], Transcript2)), concat_atom(Transcript2, '', Transcript).

concatTranscript_list([], []). 


concat_promoter_transcript([Promoter, Transcript], Promoter_Transcript) :- concat([Promoter], ['_'], [Transcript], Temp1), concat_atom(Temp1, '', Promoter_Transcript).

get_transcript_degradation([[_RBS, Gene]|_RestTranscript], MRNA_degradation) :- mRNA_dgr(Gene, MRNA_degradation).
                                                                                                             
prettyprint([]).
prettyprint([Head|Rest]):- put(9), write(Head), nl, nl,prettyprint(Rest).

printstructure([]).
printstructure([Head|Rest]) :- sequence(Category, Head, Sequence), nl, write(Category), write(': '), write(Head), write(': '), write(Sequence), nl, printstructure(Rest).

null([]).
isatom(X) :- number(X); atom(X).

easyprint([], _RuleNumber).
easyprint([X|L], RuleNumber) :- isatom(X), write(X), easyprint(L, RuleNumber). 
easyprint([X|L], RuleNumber) :- list(X), put(9), write('R'), write(RuleNumber), write(': '), easyprint(X, RuleNumber), nl, RuleNumber1 is RuleNumber+1, easyprint(L, RuleNumber1). 

easyprint([], _RuleNumber, _File).
easyprint([X|L], RuleNumber, File) :- isatom(X), write(X), easyprint(L, RuleNumber, File). 
easyprint([X|L], RuleNumber, File) :- list(X), put(9), write(File), write('_R'), write(RuleNumber), write(': '), easyprint(X, RuleNumber, File), nl, RuleNumber1 is RuleNumber+1, easyprint(L, RuleNumber1, File).

easyprintfile([], _OS, _RuleNumber).
easyprintfile([X|L], OS, RuleNumber) :- isatom(X), write(OS, X), easyprintfile(L, OS, RuleNumber). 
easyprintfile([X|L], OS, RuleNumber) :- list(X), nl(OS), write(OS, 'R'), write(OS, RuleNumber), write(OS, ': '), easyprintfile(X, OS, RuleNumber), RuleNumber1 is RuleNumber+1, easyprintfile(L, OS, RuleNumber1).

list([]).
list([_|Tail]):- list(Tail).

readdna :- nl,write('>>> Scanning DNA <<<'), nl, nl,
      write('Enter name of source file:  '), nl, read(File), see(File), readln(X),  concat(X,[], [DNA_Sequence|_]), seen, nl, write('---------The DNA sequence is:----------------'), nl, write(DNA_Sequence), nl, atom_chars(DNA_Sequence, XL2), string_to_list(XL2, XL3), combination(Tokens, XL3), nl, write('----------The structure of this DNA is: '), write(Tokens), write('----------'), nl, printstructure(Tokens),nl.

save_file(File, Equation_list, DNA_Sequence, Tokens, Promoter_list, Protein_IC) :- concat([model_], [File], Temp), concat_atom(Temp, '', Model), open(Model, write, OS), write(OS, '#---------The DNA sequence is:----------------'), nl(OS), write(OS, '#'), write(OS, DNA_Sequence), nl(OS), nl(OS), write(OS, '#----------The structure of this DNA is: '), write(OS, Tokens), nl(OS), nl(OS), write(OS, ['Reactions']), easyprintfile(Equation_list, OS, 1), nl(OS), nl(OS), write(OS, '[InitialValues]'), nl(OS),  write_gene_initial_conditions(Promoter_list, OS), write_protein_initial_conditions(Protein_IC, OS), nl(OS),  nl(OS), write(OS, '[EvalInstants]'), nl(OS), write(OS, 0:100+10), nl(OS), nl(OS), write(OS, '[HybridCVODESimulator:Parameters]'), nl(OS), write(OS, 'PartitionScheme = REACTION_REL'), nl(OS), write(OS, 'LambdaRatio = 2'), nl(OS), write(OS, 'EPSILON = 5'), close(OS), nl, write('**The model has been saved in '), write(Model), write('**'), nl.   

write_gene_initial_conditions([[Promoter, Transcript]|RestPromoters], OS) :- concat_promoter_transcript([Promoter, Transcript], Promoter_Transcript), write(OS, Promoter_Transcript), write(OS, ' = 1'), nl(OS), write_gene_initial_conditions(RestPromoters, OS).

write_gene_initial_conditions([], _OS).

write_protein_initial_conditions([[Protein, IC]|RestProteinIC], OS) :- write(OS, 'protein_'), write(OS, Protein), write(OS, ' = '), write(OS, IC), nl(OS), write_protein_initial_conditions(RestProteinIC, OS).

write_protein_initial_conditions([], _OS).

specify_gene_initial_condition([Protein|RestProteins], Protein_IC) :- write('Enter the initial condition for '), write('protein_'), write(Protein), write(': '), read(IC), concat(['protein_'], [Protein], Protein1), concat_atom(Protein1, '', Protein2), Protein_IC1 = [[Protein2, IC]], specify_gene_initial_condition(RestProteins, Protein_IC2), concat(Protein_IC1, Protein_IC2, Protein_IC).

specify_gene_initial_condition([], []).   

set_default_gene_initial_condition([Protein|RestProteins], Protein_IC) :- concat(['protein_'], [Protein], Protein1), concat_atom(Protein1, '', Protein2), Protein_IC1 = [[Protein2, 1]], set_default_gene_initial_condition(RestProteins, Protein_IC2), concat(Protein_IC1, Protein_IC2, Protein_IC).

set_default_gene_initial_condition([],[]).

set_default_gene_initial_condition2([Protein|RestProteins], [FirstConcentration|RestConcentrations], Protein_IC) :- concat(['protein_'], [Protein], Protein1), concat_atom(Protein1, '', Protein2), Protein_IC1 = [[Protein2, FirstConcentration]], set_default_gene_initial_condition2(RestProteins, RestConcentrations, Protein_IC2), concat(Protein_IC1, Protein_IC2, Protein_IC).

set_default_gene_initial_condition2([],[],[]).


%*****************************Below is the SBML file output********************************
write_SBML(File, Lists_returned) :- concat([File], ['.xml'], Temp), concat_atom(Temp, '', Model), open(Model, write, OS), write(OS, '<?xml version="1.0" encoding="UTF-8"?> '), nl(OS), 
write(OS, '<sbml xmlns="http://www.sbml.org/sbml/level2" level="2" version="1">'), nl(OS),
tab(OS, 2), write(OS, '<model id="Model_1" name="Testing">'), nl(OS),
tab(OS, 4), write(OS, '<listOfUnitDefinitions>'), nl(OS), 
tab(OS, 6), write(OS, '<unitDefinition id="volume">'), nl(OS),
tab(OS, 8), write(OS, '<listOfUnits>'), nl(OS), 
tab(OS, 10), write(OS, '<unit kind="litre" scale="-3"/>'), nl(OS), 
tab(OS, 8), write(OS, '</listOfUnits>'), nl(OS), 
tab(OS, 6), write(OS, '</unitDefinition>'), nl(OS), 
tab(OS, 6), write(OS, '<unitDefinition id="substance">'), nl(OS), 
tab(OS, 8), write(OS, '<listOfUnits>'), nl(OS), 
tab(OS, 10), write(OS, '<unit kind="mole" scale="-3"/>'), nl(OS), 
tab(OS, 8), write(OS, '</listOfUnits>'), nl(OS), 
tab(OS, 6), write(OS, '</unitDefinition>'), nl(OS), 
tab(OS, 4), write(OS, '</listOfUnitDefinitions>'), nl(OS),
tab(OS, 4), write(OS, '<listOfCompartments>'), nl(OS), 
tab(OS, 6), write(OS, '<compartment id="compartment_1" name="compartment" size="1"/>'), nl(OS), 
tab(OS, 4), write(OS, '</listOfCompartments>'), nl(OS),
get_species_list(Lists_returned, Species_list),
tab(OS, 6), write(OS, '<listOfSpecies>'), nl(OS),
write_species(OS, Species_list),
tab(OS, 6), write(OS, '</listOfSpecies>'), nl(OS),
tab(OS, 4), write(OS, '<listOfParameters>'), nl(OS), 
get_parameter_list(Lists_returned, Parameter_list),
write_parameters(OS, Parameter_list), 
tab(OS, 4), write(OS, '</listOfParameters>'), nl(OS), 
tab(OS, 6), write(OS, '<listOfReactions>'), nl(OS),
write_SBML_reactions(OS, Lists_returned),
tab(OS, 6), write(OS, '</listOfReactions>'), nl(OS), 
tab(OS, 2), write(OS, '</model>'), nl(OS), 
write(OS, '</sbml>'),    
close(OS), write('Done!').  

write_parameters(OS, [Parameter|RestParameter]) :- tab(OS, 6), write(OS, '<parameter id="'), write(OS, Parameter), write(OS, '" name="'), write(OS, Parameter), rate(Parameter, Value), write(OS, '" value="'), write(OS, Value), write(OS, '"/>'), nl(OS), write_parameters(OS, RestParameter).
 
write_parameters(_OS, []).

write_species(OS, [[Species, IC]|RestSpecies]) :- tab(OS, 8), write(OS, '<species id="'), write(OS, Species),  write(OS, '" name="'), write(OS, Species), write(OS, '" compartment="compartment_1" initialConcentration="'), write(OS, IC), write(OS, '"/>'), nl(OS), write_species(OS, RestSpecies).

write_species(_OS, []).


locate_species(Species, [[Protein, Initial_condition]|Rest_Protein_IC], Gene_list, IC) :- Species = Protein -> IC = Initial_condition; locate_species(Species, Rest_Protein_IC, Gene_list, IC).

locate_species(Species, [], [Gene1|RestGenes], IC) :- Species = Gene1 -> IC =1; locate_species(Species, [], RestGenes, IC).

locate_species(_Species, [], [], 0). 

%----------------------Write reactions in the SBML file output--------------------------------------
write_SBML_reactions(OS, [[_Equation_list, SBML_equation_list, _Gene_list, _Protein_IC, File]|[RestLists]]) :- write_reactions(OS, SBML_equation_list, 1, File), write_SBML_reactions(OS, RestLists).

write_SBML_reactions(_OS, []).   

write_reactions(OS, [[[Reactants, [Rate1]], [Products, [Rate2]]]|Rest_Equations], Index, File) :- tab(OS, 8), (Rate2=0 -> write(OS, '<reaction id="'), write(OS, File), write(OS, '_reaction_'), write(OS, Index), write(OS, '" name="'), write(OS, File), write(OS, '_R'), write(OS, Index), write(OS, '" reversible="false">'), nl(OS), tab(OS, 10), write(OS, '<listOfReactants>'), nl(OS), write_reactants(OS, Reactants, File), tab(OS, 10), write(OS, '</listOfReactants>'), nl(OS), tab(OS, 10), write(OS, '<listOfProducts>'), nl(OS), write_reactants(OS, Products, File), tab(OS, 10), write(OS, '</listOfProducts>'), nl(OS), tab(OS, 10), write(OS, '<kineticLaw>'), nl(OS), tab(OS, 12), write(OS, '<math xmlns="http://www.w3.org/1998/Math/MathML">'), nl(OS), tab(OS, 14), write(OS, '<apply>'), nl(OS), tab(OS, 16), write(OS, '<times/>'), nl(OS), tab(OS, 16), write(OS, '<ci> compartment_1 </ci>'), nl(OS), tab(OS, 16),  write(OS, '<ci> '), write(OS, Rate1), write(OS, ' </ci>'), nl(OS), write_reactants2(OS, Reactants, 16, File), tab(OS, 14), write(OS, '</apply>'), nl(OS),  tab(OS, 12), write(OS, '</math>'), nl(OS), tab(OS, 10), write(OS, '</kineticLaw>'), nl(OS), tab(OS, 8), write(OS, '</reaction>'), nl(OS), Index2 is Index+1,  write_reactions(OS, Rest_Equations, Index2, File);  write(OS, '<reaction id="'), write(OS, File), write(OS, '_reaction_'), write(OS, Index), write(OS, '" name="'), write(OS, File), write(OS, '_R'), write(OS, Index), write(OS, '" reversible="true">'), nl(OS), tab(OS, 10), write(OS, '<listOfReactants>'), nl(OS), write_reactants(OS, Reactants, File), tab(OS, 10), write(OS, '</listOfReactants>'), nl(OS), tab(OS, 10), write(OS, '<listOfProducts>'), nl(OS), write_reactants(OS, Products, File), tab(OS, 10), write(OS, '</listOfProducts>'), nl(OS), tab(OS, 10), write(OS, '<kineticLaw>'), nl(OS), tab(OS, 12), write(OS, '<math xmlns="http://www.w3.org/1998/Math/MathML">'), nl(OS), tab(OS, 14), write(OS, '<apply>'), nl(OS), tab(OS, 16), write(OS, '<times/>'), nl(OS), tab(OS, 16), write(OS, '<ci> compartment_1 </ci>'), nl(OS), tab(OS, 16), write(OS, '<apply>'), nl(OS), tab(OS, 20), write(OS, '<minus/>'), nl(OS), tab(OS, 20), write(OS, '<apply>'), nl(OS), tab(OS, 22), write(OS, '<times/>'), nl(OS), tab(OS, 24),  write(OS, ' <ci> '),  write(OS, Rate1), write(OS, ' </ci>'), nl(OS), write_reactants2(OS, Reactants, 24, File), tab(OS, 20), write(OS, '</apply>'), nl(OS), tab(OS, 20), write(OS, '<apply>'), nl(OS), tab(OS, 22), write(OS, '<times/>'), nl(OS), tab(OS, 24),  write(OS, ' <ci> '),  write(OS, Rate2), write(OS, ' </ci>'), nl(OS), write_reactants2(OS, Products, 24, File), tab(OS, 20), write(OS, '</apply>'), nl(OS), tab(OS, 16), write(OS, '</apply>'), nl(OS), tab(OS, 14), write(OS, '</apply>'), nl(OS), tab(OS, 12), write(OS, '</math>'), nl(OS), tab(OS, 10), write(OS, '</kineticLaw>'), nl(OS), tab(OS, 8), write(OS, '</reaction>'), nl(OS), Index2 is Index+1,  write_reactions(OS, Rest_Equations, Index2, File)).  

write_reactions(_OS, [], _Index, _File).

write_reactants(OS, [Reactant1|RestReactants], File) :- tab(OS,12), write(OS, '<speciesReference species="'), write(OS, File), write(OS, '_'), write(OS, Reactant1), write(OS, '"/>'), nl(OS), write_reactants(OS, RestReactants, File).

write_reactants(_OS, [], _File).   


write_reactants2(OS, [Reactant1|RestReactants], Indent, File) :- tab(OS, Indent), write(OS, '<ci> ') , write(OS, File), write(OS, '_'), write(OS, Reactant1), write(OS, ' </ci>'), nl(OS), write_reactants2(OS, RestReactants, Indent, File).

write_reactants2(_OS, [], _Indent, _File).


%********************************************************
%Get the Species list from the SBML_equation_list
%Concat with plasmid name: plasmid_species 
% Species_list = [[species, initial_concentraion]]
%********************************************************
%Get the species list which are actually involved in the reactions 

get_species_list([List1|[RestLists]], Species_list) :- get_species_list1(List1, Species_list1),   get_species_list(RestLists, Species_list2), concat(Species_list1, Species_list2, Species_list).

get_species_list([], []). 

get_species_list1([_Equation_list, SBML_equation_list, Gene_list, Protein_IC, File], Species_list) :- get_species_list2(SBML_equation_list, [], Species_list1), convert_species(Species_list1, Gene_list, Protein_IC, File, Species_list).

convert_species([FirstSpecies|RestSpecies], Gene_list, Protein_IC, File, Species_list) :- locate_species(FirstSpecies, Protein_IC, Gene_list, IC), 
concat([File], ['_'], [FirstSpecies], File_First_Species), concat_atom(File_First_Species, '', File_First_Species2), concat([File_First_Species2], [IC], File_First_Species3), convert_species(RestSpecies, Gene_list, Protein_IC, File, Species_list1), concat([File_First_Species3], Species_list1, Species_list).


convert_species([], _Gene_list, _Protein_IC, _File, []). 

get_species_list2([[[Reactants, _Rate1], [Products, _Rate2]]|Rest_Equations], Existing_list, Species_list) :- get_new_species(Reactants, Existing_list, Species_list1), get_new_species(Products, Species_list1, Species_list2), get_species_list2(Rest_Equations, Species_list2, Species_list).

get_species_list2([],Existing_list, Existing_list).
                         
%Species_list = Existing_list + new_species 
get_new_species([Species1|RestSpecies], Existing_list, Species_list) :- get_new_species(RestSpecies, Existing_list, Species_list1), (member(Species1, Species_list1) -> Species_list=Species_list1; concat(Species_list1, [Species1], Species_list)).   

get_new_species([], Existing_list, Existing_list).  


%********************************************************
%Get the parameter list from the SBML_equation_list 
%********************************************************
%initialize the existing list to empty
get_parameter_list(Lists_returned, Parameter_list) :- get_parameter_list1(Lists_returned, [], Parameter_list). 

%process the SBML_equation of the first file
get_parameter_list1([[_Equation_list, SBML_equation_list, _Gene_list, _Protein_IC, _File]|[RestLists]], Existing_list, Parameter_list) :- get_parameter_list2(SBML_equation_list, Existing_list, Parameter_list1), nl, get_parameter_list1(RestLists, Parameter_list1, Parameter_list).

get_parameter_list1([], Existing_list, Existing_list). 


get_parameter_list2([[[_Reactants, [Rate1]], [_Products, [Rate2]]]|Rest_Equations], Existing_list, Parameter_list) :- get_parameter_list2(Rest_Equations, Existing_list, Parameter_list1), adding_new_stuff(Rate1, Parameter_list1, Parameter_list2), adding_new_stuff(Rate2, Parameter_list2, Parameter_list).

get_parameter_list2([], Existing_list, Existing_list). 

adding_new_stuff(AStuff, ListA, ListB) :- (member(AStuff, ListA); AStuff =0) -> ListB=ListA; concat(ListA, [AStuff], ListB).    


%-------------------------------From DNA to Tokens-----------------------------
prefix([X], [X|R], R).
prefix([X|R1], [X|R2], R) :- prefix(R1, R2, R).

%prefix([X], [Y|R], R) :- X is Y+32.
%prefix([X|R1], [Y|R2], R) :- X is Y+32, prefix(R1, R2, R).


combination(Tokens, []) :- concat([],[], Tokens).

combination(Tokens, ListA) :- sequence(_, Name, Sequence), string_to_list(Sequence, TB), prefix(TB, ListA, R),!, combination(Tokens2, R), concat( [Name],Tokens2, Tokens).

%Reverse a list
reverse([X|Y],Z,W) :- reverse(Y,[X|Z],W).
reverse([],X,X).

%---------------------First Pass----------------------------
% Get the Protein list and gene list in the first pass
% Delete the linkers from the token list
delete_linkers([FirstToken|RestTokens], Tokens_out) :- delete_linkers(RestTokens, Tokens_out1), (linker(FirstToken, [FirstToken], []) -> Tokens_out=Tokens_out1; concat([FirstToken], Tokens_out1, Tokens_out)).

delete_linkers([], []).

get_protein_list(Tokens, Protein_list) :- get_protein_list1(Tokens, [], Protein_list1), reverse(Protein_list1, [], Protein_list).

get_protein_list1([Token1|RestTokens], Existing_list, Protein_list) :- ((sequence(gene, Token1, Sequence); sequence(reverseGene, Token1, Sequence)) -> (member(Token1, Existing_list) -> Protein_list1=Existing_list; concat([Token1], Existing_list, Protein_list1)); Protein_list1=Existing_list), get_protein_list1(RestTokens, Protein_list1, Protein_list).

get_protein_list1([], Existing_list, Existing_list).

constructs_firstpass(Gene_list) --> cassette_firstpass(Gene_list1), restConstructs_firstpass(Gene_list2), {concat(Gene_list1, Gene_list2, Gene_list)}.

restConstructs_firstpass(Gene_list) --> constructs_firstpass(Gene_list).

restConstructs_firstpass([]) --> [].

cassette_firstpass(Gene_list) --> promoter(Promoter), cistrons_firstpass(Transcript), terminators_firstpass(_Terminators), {concat([Promoter], ['_'], Transcript, GL1), concat_atom(GL1, '', GL2), Gene_list=[GL2]}.

cassette_firstpass(Gene_list) --> reverseTerminators_firstpass(_ReverseTerminators), reverseCistrons_firstpass(Transcript), reversePromoter(ReversePromoter), {concat([ReversePromoter], ['_'], [Transcript], GL1), concat_atom(GL1, '', GL2), Gene_list=[GL2]}.

cistrons_firstpass(Transcript) --> cistron_firstpass(Transcript1), restCistrons_firstpass(Transcript2), {concatTranscript(Transcript1, Transcript2, Transcript)}.

restCistrons_firstpass(Transcript) --> cistrons_firstpass(Transcript).

restCistrons_firstpass([]) --> [].  

cistron_firstpass(Transcript) --> rbs(RBS), gene(Gene), {concat([RBS], ['_'], [Gene], TM1), concat_atom(TM1, '', TM2), Transcript=[TM2]}.   

reverseCistrons_firstpass(Transcript) --> reverseCistron_firstpass(Transcript1), restReverseCistrons_firstpass(Transcript2), {concatTranscript(Transcript1, Transcript2, Transcript)}.

restReverseCistrons_firstpass(Transcript) --> reverseCistrons_firstpass(Transcript).

restReverseCistrons_firstpass([]) --> [].

reverseCistron_firstpass(Transcript) --> reverseGene(ReverseGene), reverseRBS(ReverseRBS), {concat([ReverseRBS], ['_'], [ReverseGene], TM1), concat_atom(TM1, '', Transcript)}.

%terminator --> terminator, terminator
terminators_firstpass(_Terminators) --> terminator(_Terminator), restTerminators_firstpass(_RestTerminators). 
restTerminators_firstpass(RestTerminators) --> terminators_firstpass(RestTerminators).
restTerminators_firstpass([]) --> [].  

%reverseterminator --> reverseterminator, reverseterminator
reverseTerminators_firstpass(_ReverseTerminators) --> reverseTerminator(_ReverseTerminator), restReverseTerminators_firstpass(_RestReverseTerminators). 

restReverseTerminators_firstpass(RestReverseTerminators) --> reverseTerminators_firstpass(RestReverseTerminators).

restReverseTerminators_firstpass([]) --> [].

%---------------------Attribute grammars--------------------                                                     
constructs(Equation_list, SBML_equation_list, Protein_list) --> cassette(Equation_list1, SBML_equation_list1, Protein_list), restConstructs(Equation_list2, SBML_equation_list2, Protein_list), {concat(Equation_list1, Equation_list2, Equation_list), concat(SBML_equation_list1, SBML_equation_list2, SBML_equation_list)}.

restConstructs(Equation_List, SBML_equation_list, Protein_list) --> constructs(Equation_List, SBML_equation_list, Protein_list).

restConstructs([], [], _Protein_list) --> [].

% S -> AMG
%Construct --> Promoter, Cistrons, Terminator 
% Transcription(A, M)
% Translation(C, E) 
% Transcript_list = [[rbs, gene]]  
% Need to re-write the transcription and translation equation generators
cassette(Equation_List, SBML_equation_list, Protein_list) --> promoter(Promoter), cistrons(Transcript_list), terminators(_Terminators),  {promoter_protein_interaction(Promoter, Transcript_list, Protein_list, EL3, SB3), transcription(Promoter, Transcript_list, EL2, SB2), translation(Transcript_list, EL1, SB1), concat(EL2, EL1, EL3, Equation_List), concat(SB2, SB1, SB3, SBML_equation_list)}.

%cassette(Equation_List, SBML_equation_list, Protein_list) --> promoter(Promoter), cistrons(Transcript_list), terminators(Terminators),  {promoter_protein_interaction(Promoter, Transcript_list, Protein_list, EL3, SB3), translation(Transcript_list, EL1, SB1), concat(EL1, EL3, Equation_List), concat(SB1, SB3, SBML_equation_list)}.


% S -> HNB
% Transcription(B, N)
% Translation(D, F)
% Transcript_list [[rbs_reverse, gene_reverse]]
cassette(Equation_List, SBML_equation_list, Protein_list) -->  reverseTerminators(_ReverseTerminators), reverseCistrons(Transcript_list), reversePromoter(ReversePromoter),  {promoter_protein_interaction(ReversePromoter, Transcript_list, Protein_list, EL3, SB3), transcription(ReversePromoter, Transcript_list, EL2, SB2), translation(Transcript_list, EL1, SB1), concat(EL2, EL1, EL3, Equation_List), concat(SB2, SB1, SB3, SBML_equation_list)}.
                         

%cistrons --> cistron, restCistrons
%restCistrons --> cistrons
%restCistrons --> null
cistrons(Transcript_list) --> cistron(Transcript_list1), restCistrons(Transcript_list2), {concat(Transcript_list1, Transcript_list2, Transcript_list)}.

restCistrons(Transcript_list) --> cistrons(Transcript_list).

restCistrons([]) --> [].


%reverseCistrons --> reverseCistron, restReverseCistrons
%restReverseCistrons --> reverseCistrons
%restReverseCistrons --> null
reverseCistrons(Transcript_list) --> reverseCistron(Transcript_list1), restReverseCistrons(Transcript_list2), {concat(Transcript_list1, Transcript_list2, Transcript_list)}.

restReverseCistrons(Transcript_list) --> reverseCistrons(Transcript_list).

restReverseCistrons([]) --> [].


%cistron --> rbs, gene
%cistron(Transcript_list)
%Transcript = [[RBS, Gene]]                         
cistron(Transcript_list) --> rbs(RBS), gene(Gene), {concat([RBS], [Gene], TL1), Transcript_list = [TL1]}.

%reverseCistron --> reverseGene, reverseRBS
reverseCistron(Transcript_list) --> reverseGene(ReverseGene), reverseRBS(ReverseRBS), {concat([ReverseRBS], [ReverseGene], TL1), Transcript_list = [TL1]}.


%terminator --> terminator, terminator
terminators(_Terminators) --> terminator(_Terminator), restTerminators(_RestTerminators).
restTerminators(RestTerminators) --> terminators(RestTerminators).
restTerminators([]) --> [].  

%reverseterminator --> reverseterminator, reverseterminator
reverseTerminators(_ReverseTerminators) --> reverseTerminator(_ReverseTerminator), restReverseTerminators(_RestReverseTerminators).
restReverseTerminators(RestReverseTerminators) --> reverseTerminators(RestReverseTerminators).
restReverseTerminators([]) --> []. 


%---------------------Equation Generators-------------------
% Promoter Protein Interactions
promoter_protein_interaction(Promoter, Transcript_list, [Protein|RestProteins], Equation_List, SBML_equation_list) :- promoter_protein_interaction(Promoter, Transcript_list, RestProteins, EL2, SB2), protein_binds_DNA(Promoter, Transcript_list, Protein, EL1, SB1),  concat(EL1, EL2, Equation_List), concat(SB1, SB2, SBML_equation_list).

promoter_protein_interaction(_Promoter, _Transcript_list, [], [], []).

protein_binds_DNA(Promoter, Transcript_list, Protein, Equation_List, SBML_equation_list) :- concatTranscript_list(Transcript_list, Transcript), ((repressor(Promoter1, [Protein, Number, Binding, Release], []), rate(Binding, K_binding_rate), rate(Release, K_release_rate), transcription_rate(Promoter, _Transcription_rate, Leakness_Rate), rate(Leakness_Rate, K_leakiness_rate), Promoter1 = Promoter) ->  Equation_List=[[Promoter, '_', Transcript, ' +', Number, 'protein_', Protein, ' <--> ', Promoter, '_', Transcript, '_x', ' [', K_binding_rate,', ' , K_release_rate, ']' ], [Promoter, '_', Transcript, '_x', ' --> ', Promoter, '_', Transcript, '_x', ' + ', 'mRNA_', Transcript, ' [', K_leakiness_rate, ']']], concat([Promoter], ['_'], [Transcript], Promoter_Transcript1), concat_atom(Promoter_Transcript1, '', Promoter_Transcript), concat(['protein_'], [Protein], Protein1), concat_atom(Protein1, '', Protein2), concat([Promoter_Transcript], ['_x'], Promoter_Transcript_x1), concat_atom(Promoter_Transcript_x1, '', Promoter_Transcript_x), concat(['mRNA_'], [Transcript], MRNA1), concat_atom(MRNA1, '', MRNA), (Number=2 -> SBML_equation_list = [[[[Promoter_Transcript, Protein2, Protein2], [Binding]], [[Promoter_Transcript_x], [Release]]], [[[Promoter_Transcript_x], [Leakness_Rate]], [[Promoter_Transcript_x, MRNA], [0]]]]; SBML_equation_list = [[[[Promoter_Transcript, Protein2, Protein2, Protein2, Protein2], [Binding]], [[Promoter_Transcript_x], [Release]]], [[[Promoter_Transcript_x], [Leakness_Rate]], [[Promoter_Transcript_x, MRNA], [0]]]]);  Equation_List = [], SBML_equation_list=[]).    


% Transcription

transcription(Promoter, Transcript_list, Equation_list, SBML_equation_list) :-  concatTranscript_list(Transcript_list, Transcript), transcription_rate(Promoter, Transcription_rate, _Leakiness_rate), rate(Transcription_rate, K_transcription_rate), get_transcript_degradation(_Transcrip_list, MRNA_degradation), rate(MRNA_degradation, K_mRNA_degr), Equation_list=[[Promoter, '_', Transcript, ' --> ', Promoter, '_', Transcript, ' + mRNA_', Transcript, ' [', K_transcription_rate, ']'], ['mRNA_', Transcript, ' -->  [', K_mRNA_degr, ']']], concat([Promoter], ['_'], [Transcript], Promoter_Transcript1), concat_atom(Promoter_Transcript1, '', Promoter_Transcript), concat(['mRNA_'], [Transcript], MRNA1), concat_atom(MRNA1, '', MRNA), SBML_equation_list=[[[[Promoter_Transcript], [Transcription_rate]], [[Promoter_Transcript, MRNA], [0]]], [[[MRNA], [MRNA_degradation]], [[null], [0]]]], !.  


% Translation([[RBS, Gene]|RestTranscript_list], Equation_list, SBML_equation_list) 
translation(Transcript_list, Equation_list, SBML_equation_list) :- concatTranscript_list(Transcript_list, Transcript), translation_equation(Transcript_list, Transcript, Equation_list, SBML_equation_list).

translation_equation([[RBS, Gene]|RestTranscript], Transcript, Equation_list, SBML_equation_list) :- translation_rate(RBS, RBS_translation), rate(RBS_translation, K_RBS_translation), prot_dgr(Gene, Protein_degradation), rate(Protein_degradation, K_protein_degr), EL1=[['mRNA_', Transcript, ' --> ', 'mRNA_', Transcript, ' + protein_', Gene, ' [', K_RBS_translation, ']'], ['protein_', Gene, ' --> ', ' [', K_protein_degr, ']']], concat(['mRNA_'], [Transcript], MRNA1), concat_atom(MRNA1, '', MRNA), concat(['protein_'], [Gene], Protein1), concat_atom(Protein1, '', Protein), SB1=[[[[MRNA], [RBS_translation]], [[MRNA, Protein], [0]]],[[[Protein], [Protein_degradation]], [[null], [0]]]], translation_equation(RestTranscript, Transcript, EL2, SB2), concat(EL1, EL2, Equation_list), concat(SB1, SB2, SBML_equation_list).  

translation_equation([], _Transcript, [], []).     

%---------------------Parts Declaration--------------  
%Index number is used to generate a unique id of plasmid
% This section is used to declare parts category
%promoter --> [name, transcription_rate, transcription_x_rate]
%index(part, index_number)
index(ptrc2, a1).
index(pls1con, a2).
index(pltet01, a3).

promoter(ptrc2) --> [ptrc2].
promoter(pls1con) --> [pls1con].
promoter(pltet01) --> [pltet01].

transcription_rate(pcIts, k_pcIts_transcription, k_pcIts_transcription_x).
rate(k_pcIts_transcription, 5).
rate(k_pcIts_transcription_x, 10).
 
transcription_rate(ptrc2, k_ptrc2_transcription, k_ptrc2_transcription_x).
rate(k_ptrc2_transcription, 25).
rate(k_ptrc2_transcription_x, 0.25).

transcription_rate(pls1con, k_pls1con_transcription, k_pls1con_transcription_x).
rate(k_pls1con_transcription, 50).
rate(k_pls1con_transcription_x, 0.00833333).

transcription_rate(pltet01, k_pltet01_transcription, k_pltet01_transcription_x).
rate(k_pltet01_transcription, 10).
rate(k_pltet01_transcription_x, 0.1).

%reversePromoter --> [name, transcription_rate]
index(ptrc2rc, b1).
index(pls1conrc, b2).
index(pltet01rc, b3).

reversePromoter(ptrc2rc) --> [ptrc2rc].
reversePromoter(pls1conrc) --> [pls1conrc].
reversePromoter(pltet01rc) --> [pltet01rc].

transcription_rate(ptrc2rc, k_ptrc2rc_transcription, k_ptrc2rc_transcription_x).
rate(k_ptrc2rc_transcription, 25).
rate(k_ptrc2rc_transcription_x, 0.25).

transcription_rate(pls1conrc, k_pls1conrc_transcription, k_pls1conrc_transcription_x).
rate(k_pls1conrc_transcription, 50).
rate(k_pls1conrc_transcription_x, 0.00833333).

transcription_rate(pltet01rc, k_pltet01rc_transcription, k_pltet01rc_transcription_x).
rate(k_pltet01rc_transcription, 10).
rate(k_pltet01rc_transcription_x, 0.1).

%rbs --> [name, translation_rate]
index(rbsA, c1).
index(rbsB, c2).
index(rbsC, c3).
index(rbsD, c4).
index(rbsE, c5).
index(rbsF, c6). 
index(rbsG, c7).
index(rbsH, c8).

rbs(rbsA) --> [rbsA].
rbs(rbsB) --> [rbsB].
rbs(rbsC) --> [rbsC].
rbs(rbsD) --> [rbsD].
rbs(rbsE) --> [rbsE].
rbs(rbsF) --> [rbsF].
rbs(rbsG) --> [rbsG].
rbs(rbsH) --> [rbsH].

translation_rate(rbsA, k_rbsA_translation).
rate(k_rbsA_translation, 25).

translation_rate(rbsB, k_rbsB_translation).
rate(k_rbsB_translation, 50).

translation_rate(rbsC, k_rbsC_translation).
rate(k_rbsC_translation, 10).

translation_rate(rbsD, k_rbsD_translation).
rate(k_rbsD_translation, 12.5).

translation_rate(rbsE, k_rbsE_translation).
rate(k_rbsE_translation, 6.25).

translation_rate(rbsF, k_rbsF_translation).
rate(k_rbsF_translation, 7).

translation_rate(rbsG, k_rbsG_translation).
rate(k_rbsG_translation, 5).

translation_rate(rbsH, k_rbsH_translation).
rate(k_rbsH_translation, 2).


%reverseRBS --> [name, translation_rate] 
index(rbsArc, d1).
index(rbsBrc, d2).
index(rbsCrc, d3).
index(rbsDrc, d4).
index(rbsErc, d5).
index(rbsFrc, d6). 
index(rbsGrc, d7).
index(rbsHrc, d8).


reverseRBS(rbsArc) --> [rbsArc].
reverseRBS(rbsBrc) --> [rbsBrc].
reverseRBS(rbsCrc) --> [rbsCrc].
reverseRBS(rbsDrc) --> [rbsDrc].
reverseRBS(rbsErc) --> [rbsErc].
reverseRBS(rbsFrc) --> [rbsFrc].
reverseRBS(rbsGrc) --> [rbsGrc].
reverseRBS(rbsHrc) --> [rbsHrc].

translation_rate(rbsArc, k_rbsArc_translation).
rate(k_rbsArc_translation, 25).

translation_rate(rbsBrc, k_rbsBrc_translation).
rate(k_rbsBrc_translation, 50).

translation_rate(rbsCrc, k_rbsCrc_translation).
rate(k_rbsCrc_translation, 10).

translation_rate(rbsDrc, k_rbsDrc_translation).
rate(k_rbsDrc_translation, 12.5).

translation_rate(rbsErc, k_rbsErc_translation).
rate(k_rbsErc_translation, 6.25).

translation_rate(rbsFrc, k_rbsFrc_translation).
rate(k_rbsFrc_translation, 7).

translation_rate(rbsGrc, k_rbsGrc_translation).
rate(k_rbsGrc_translation, 5).

translation_rate(rbsHrc, k_rbsHrc_translation).
rate(k_rbsHrc_translation, 2).


%gene --> [name, mRNA_degradation_rate, protein_degradation_rate]
index(lacI, e1).
index(cIts, e2).
index(tetR, e3).
index(gfpmut3, e4).    

%realgene is used to exclude gfp
realgene(lacI) --> [lacI].
realgene(cIts) --> [cIts].
realgene(tetR) --> [tetR].

gene(lacI) --> [lacI].
gene(gfpmut3) --> [gfpmut3].
gene(cIts) --> [cIts].
gene(tetR) --> [tetR].

mRNA_dgr(lacI, k_mRNA_dgr).
mRNA_dgr(gfpmut3, k_mRNA_dgr).
mRNA_dgr(cIts, k_mRNA_dgr).
mRNA_dgr(tetR, k_mRNA_dgr).

rate(k_mRNA_dgr, 1).

prot_dgr(lacI, k_lacI_protein_dgr).
rate(k_lacI_protein_dgr, 0.1).

prot_dgr(gfpmut3, k_gfpmut3_protein_dgr).
rate(k_gfpmut3_protein_dgr, 0.1).

prot_dgr(cIts, k_cIts_protein_dgr).
rate(k_cIts_protein_dgr, 0.1).

prot_dgr(tetR, k_tetR_protein_dgr).
rate(k_tetR_protein_dgr, 0.1).


%reverseGene --> [name, mRNA_dgr, prot_dgr] 
%realreverseGene is used to exclude gfpmut3rc 
index(lacIrc, f1).
index(cItsrc, f2).
index(tetRrc, f3).
index(gfpmut3rc, f4).

realreverseGene(lacIrc) --> [lacIrc].
realreverseGene(cItsrc) --> [cItsrc].
realreverseGene(tetRrc) --> [tetRrc].

reverseGene(lacIrc) --> [lacIrc].
reverseGene(cItsrc) --> [cItsrc].
reverseGene(tetRrc) --> [tetRrc].
reverseGene(gfpmut3rc) --> [gfpmut3rc].


mRNA_dgr(lacIrc, k_mRNA_dgr).
mRNA_dgr(gfpmut3rc, k_mRNA_dgr). 
mRNA_dgr(cItsrc, k_mRNA_dgr).
mRNA_dgr(tetRrc, k_mRNA_dgr).

prot_dgr(lacIrc, k_lacIrc_protein_degr).
rate(k_lacIrc_protein_degr, 0.1).

prot_dgr(gfpmut3rc, k_gfpmut3rc_protein_degr).
rate(k_gfpmut3rc_protein_degr, 0.1).    

prot_dgr(cItsrc, k_cItsrc_protein_dgr).
rate(k_cItsrc_protein_dgr, 0.1).

prot_dgr(tetRrc, k_tetRrc_protein_dgr).
rate(k_tetRrc_protein_dgr, 0.1).


%terminator
index(b0010, g1).
index(b0012, g2).
index(b0016, g3).

terminator(b0010) --> [b0010].
terminator(b0012) --> [b0012].
terminator(b0016) --> [b0016].

%reverseTerminator
index(b0010rc, h1).
index(b0012rc, h2).
index(b0015rc, h3).
index(b0016rc, h4).

reverseTerminator(b0010rc) --> [b0010rc].
reverseTerminator(b0012rc) --> [b0012rc].
reverseTerminator(b0015rc) --> [b0015rc].
reverseTerminator(b0016rc) --> [b0016rc].

%linker [j44000, i13452, tgLinker1..11, ecoRI]
linker(ecoRI) --> [ecoRI].
linker(j44000) --> [j44000].
linker(i13452) --> [i13452].
linker(tgLinker1) --> [tgLinker1].
linker(tgLinker2) --> [tgLinker2].
linker(tgLinker3) --> [tgLinker3].
linker(tgLinker4) --> [tgLinker4].
linker(tgLinker5) --> [tgLinker5].
linker(tgLinker6) --> [tgLinker6].
linker(tgLinker7) --> [tgLinker7].
linker(tgLinker8) --> [tgLinker8].
linker(tgLinker9) --> [tgLinker9].
linker(tgLinker10) --> [tgLinker10].
linker(tgLinker11) --> [tgLinker11].

%---------------------Interaction Declaration--------------
% This section is used to declare parts interaction
% repressor(promoter) --> [gene, number, bind_rate, release_rate]   

repressor(pcIts) --> [cIts, 2, k_pcIts_cIts_binding, k_pcIts_cIts_release].
rate(k_pcIts_cIts_binding, 1).
rate(k_pcIts_cIts_release, 0.1).

repressor(ptrc2) --> [lacI, 4, k_ptrc2_lacI_binding, k_ptrc2_lacI_release].
rate(k_ptrc2_lacI_binding, 0.001).
rate(k_ptrc2_lacI_release, 1).

repressor(ptrc2) --> [lacIrc, 4, k_ptrc2_lacIrc_binding, k_ptrc2_lacIrc_release].
rate(k_ptrc2_lacIrc_binding, 0.001).
rate(k_ptrc2_lacIrc_release, 1).

repressor(pls1con) --> [cIts, 2, k_pls1con_cIts_binding, k_pls1con_cIts_release].
rate(k_pls1con_cIts_binding, 0.1).
rate(k_pls1con_cIts_release, 1).   

repressor(pls1con) --> [cItsrc, 2, k_pls1con_cItsrc_binding, k_pls1con_cItsrc_release].
rate(k_pls1con_cItsrc_binding, 0.1).
rate(k_pls1con_cItsrc_release, 1).

repressor(pltet01) --> [tetR, 2, k_pltet01_tetR_binding, k_pltet01_tetR_release].
rate(k_pltet01_tetR_binding, 0.1).
rate(k_pltet01_tetR_release, 1).    

repressor(pltet01) --> [tetRrc, 2, k_pltet01_tetRrc_binding, k_pltet01_tetRrc_release].
rate(k_pltet01_tetRrc_binding, 0.1).
rate(k_pltet01_tetRrc_release, 1).

repressor(ptrc2rc) --> [lacI, 4, k_ptrc2rc_lacI_binding, k_ptrc2rc_lacI_release]. 
rate(k_ptrc2rc_lacI_binding, 0.001).
rate(k_ptrc2rc_lacI_release, 1).

repressor(ptrc2rc) --> [lacIrc, 4, k_ptrc2rc_lacIrc_binding, k_ptrc2rc_lacIrc_release].
rate(k_ptrc2rc_lacIrc_binding, 0.001).
rate(k_ptrc2rc_lacIrc_release, 1).

repressor(pls1conrc) --> [cIts, 2, k_pls1conrc_cIts_binding, k_pls1conrc_cIts_release]. 
rate(k_pls1conrc_cIts_binding, 0.1).
rate(k_pls1conrc_cIts_release, 1).    

repressor(pls1conrc) --> [cItsrc, 2, k_pls1conrc_cItsrc_binding, k_pls1conrc_cItsrc_release]. 
rate(k_pls1conrc_cItsrc_binding, 0.1).
rate(k_pls1conrc_cItsrc_release, 1).

repressor(pltet01rc) --> [tetR, 2, k_pltet01rc_tetR_binding, k_pltet01rc_tetR_release].
rate(k_pltet01rc_tetR_binding, 0.1).
rate(k_pltet01rc_tetR_release, 1).

repressor(pltet01rc) --> [tetRrc, 2, k_pltet01rc_tetRrc_binding, k_pltet01rc_tetRrc_release].
rate(k_pltet01rc_tetRrc_binding, 0.1).
rate(k_pltet01rc_tetRrc_release, 1).
%==============================Below are the real sequences===============================
%=================================Please do not touch them================================
%sequence(category, name, dna).

%promoter   
sequence(promoter,ptrc2,ccatcgaatggctgaaatgagctgttgacaattaatcatccggctcgtataatgtgtggaattgtgagcggataacaatttcacac).

sequence(promoter,pls1con,gcatgcacagataaccatctgcggtgataaattatctctggcggtgttgacataaataccactggcggttataatgagcacatcagcagggtatgcaa).

sequence(promoter,pltet01,gcatgctccctatcagtgatagagattgacatccctatcagtgatagagatactgagcacatcagcaggacgcactgacc).

% reverse promoter
sequence(reversePromoter,ptrc2rc,gtgtgaaattgttatccgctcacaattccacacattatacgagccggatgattaattgtcaacagctcatttcagccattcgatgg).

sequence(reversePromoter,pls1conrc,ttgcataccctgctgatgtgctcattataaccgccagtggtatttatgtcaacaccgccagagataatttatcaccgcagatggttatctgtgcatgc).

sequence(reversePromoter,pltet01rc,ggtcagtgcgtcctgctgatgtgctcagtatctctatcactgatagggatgtcaatctctatcactgatagggagcatgc).

% rbs
sequence(rbs,rbsA,aggaggaaaaaa).

sequence(rbs,rbsB,aggaatttaa).

sequence(rbs,rbsC,aggaaacagacc).

sequence(rbs,rbsD,aggaaaccggttcg).

sequence(rbs,rbsE,aggaaaccggtt).

sequence(rbs,rbsF,aggacggttcg).

sequence(rbs,rbsG,aggaaaggcctcg).

sequence(rbs,rbsH,aggacggccgg).

% reverse rbs
sequence(reverseRBS,rbsArc,ttttttcctcct).

sequence(reverseRBS,rbsBrc,ttaaattcct).

sequence(reverseRBS,rbsCrc,ggtctgtttcct).

sequence(reverseRBS,rbsDrc,cgaaccggtttcct).

sequence(reverseRBS,rbsErc,aaccggtttcct).

sequence(reverseRBS,rbsFrc,cgaaccgtcct).

sequence(reverseRBS,rbsGrc,cgaggcctttcct).

sequence(reverseRBS,rbsHrc,ccggccgtcct).

% gene

sequence(gene,lacI,atggtgaatgtgaaaccagtaacgttatacgatgtcgcagagtatgccggtgtctcttatcagaccgtttcccgcgtggtgaaccaggccagccacgtttctgcgaaaacgcgggaaaaagtggaagcggcgatggcggagctgaattacattcccaaccgcgtggcacaacaactggcgggcaaacagtcgttgctgattggcgttgccacctccagtctggccctgcacgcgccgtcgcaaattgtcgcggcgattaaatctcgcgccgatcaactgggtgccagcgtggtggtgtcgatggtagaacgaagcggcgtcgaagcctgtaaagcggcggtgcacaatcttctcgcgcaacgcgtcagtgggctgatcattaactatccgctggatgaccaggatgccattgctgtggaagctgcctgcactaatgttccggcgttatttcttgatgtctctgaccagacacccatcaacagtattattttctcccatgaagacggtacgcgactgggcgtggagcatctggtcgcattgggtcaccagcaaatcgcgctgttagcgggcccattaagttctgtctcggcgcgtctgcgtctggctggctggcataaatatctcactcgcaatcaaattcagccgatagcggaacgggaaggcgactggagtgccatgtccggttttcaacaaaccatgcaaatgctgaatgagggcatcgttcccactgcgatgctggttgccaacgatcagatggcgctgggcgcaatgcgcgccattaccgagtccgggctgcgcgttggtgcggatatctcggtagtgggatacgacgataccgaagacagctcatgttatatcccgccgttaaccaccatcaaacaggattttcgcctgctggggcaaaccagcgtggaccgcttgctgcaactctctcagggccaggcggtgaagggcaatcagctgttgcccgtctcactggtgaaaagaaaaaccaccctggcgcccaatacgcaaaccgcctctccccgcgcgttggccgattcattaatgcagctggcacgacaggtttcccgactggaaagcgggcaggcagcaaacgacgaaaactacgctttagcagcttaa).

sequence(gene,gfpmut3,atgcgtaaaggagaagaacttttcactggagttgtcccaattcttgttgaattagatggtgatgttaatgggcacaaattttctgtcagtggagagggtgaaggtgatgcaacatacggaaaacttacccttaaatttatttgcactactggaaaactacctgttccatggccaacacttgtcactactttcggttatggtgttcaatgctttgcgagatacccagatcatatgaaacagcatgactttttcaagagtgccatgcccgaaggttatgtacaggaaagaactatatttttcaaagatgacgggaactacaagacacgtgctgaagtcaagtttgaaggtgatacccttgttaatagaatcgagttaaaaggtattgattttaaagaagatggaaacattcttggacacaaattggaatacaactataactcacacaatgtatacatcatggcagacaaacaaaagaatggaatcaaagttaacttcaaaattagacacaacattgaagatggaagcgttcaactagcagaccattatcaacaaaatactccaattggcgatggccctgtccttttaccagacaaccattacctgtccacacaatctgccctttcgaaagatcccaacgaaaagagagaccacatggtccttcttgagtttgtaacagctgctgggattacacatggcatggatgaactatacaaataa).

sequence(gene,cIts,atgagcacaaaaaagaaaccattaacacaagagcagcttgaggacgcacgtcgccttaaagcaatttatgaaaaaaagaaaaatgaacttggcttatcccaggaatctgtcgcagacaagatggggatggggcagtcaggcgttggtgctttatttaatggcatcaatgcattaaatgcttataacgccgcattgcttgcaaaaattctcaaagttagcgttgaagaatttagcccttcaatcgccagagaaatctacgagatgtatgaagcggttagtatgcagccgtcacttagaagtgagtatgagtaccctgttttttctcatgttcaggcagggatgttctcacctgagcttagaacctttaccaaaagtgatgcggagagatgggtaagcacaaccaaaaaagccagtgattctgcattctggcttgaggttgaaggtaattccatgaccgcaccaacaggctccaagccaagctttcctgacggaatgttaattctcgttgaccctgaacaggctgttgagccaggtgatttctgcatagccagacttgggggtgatgagtttaccttcaagaaactgatcagggatagcggtcaggtgtttttacaa).

sequence(gene,tetR,atgtctagattagataaaagtaaagtgattaacagcgcattagagctgcttaatgaggtcggaatcgaaggtttaacaacccgtaaactcgcccagaagctaggtgtagagcagcctacattgtattggcatgtaaaaaataagcgggctttgctcgacgccttagccattgagatgttagataggcaccatactcacttttgccctttagaaggggaaagctggcaagattttttacgtaataacgctaaaagttttagatgtgctttactaagtcatcgcgatggagcaaaagtacatttaggtacacggcctacagaaaaacagtatgaaactctcgaaaatcaattagcctttttatgccaacaaggtttttcactagagaatgcattatatgcactcagcgctgtggggcattttactttaggttgcgtattggaagatcaagagcatcaagtcgctaaagaagaaagggaaacacctactactgatagtatgccgccattattacgacaagctatcgaattatttgatcaccaaggtgcagagccagccttcttattcggccttgaattgatcatatgcggattagaaaaacaacttaaatgtgaaagtgggtcttaa).

% reverse gene
sequence(reverseGene,lacIrc,ttaagctgctaaagcgtagttttcgtcgtttgctgcctgcccgctttccagtcgggaaacctgtcgtgccagctgcattaatgaatcggccaacgcgcggggagaggcggtttgcgtattgggcgccagggtggtttttcttttcaccagtgagacgggcaacagctgattgcccttcaccgcctggccctgagagagttgcagcaagcggtccacgctggtttgccccagcaggcgaaaatcctgtttgatggtggttaacggcgggatataacatgagctgtcttcggtatcgtcgtatcccactaccgagatatccgcaccaacgcgcagcccggactcggtaatggcgcgcattgcgcccagcgccatctgatcgttggcaaccagcatcgcagtgggaacgatgccctcattcagcatttgcatggtttgttgaaaaccggacatggcactccagtcgccttcccgttccgctatcggctgaatttgattgcgagtgagatatttatgccagccagccagacgcagacgcgccgagacagaacttaatgggcccgctaacagcgcgatttgctggtgacccaatgcgaccagatgctccacgcccagtcgcgtaccgtcttcatgggagaaaataatactgttgatgggtgtctggtcagagacatcaagaaataacgccggaacattagtgcaggcagcttccacagcaatggcatcctggtcatccagcggatagttaatgatcagcccactgacgcgttgcgcgagaagattgtgcaccgccgctttacaggcttcgacgccgcttcgttctaccatcgacaccaccacgctggcacccagttgatcggcgcgagatttaatcgccgcgacaatttgcgacggcgcgtgcagggccagactggaggtggcaacgccaatcagcaacgactgtttgcccgccagttgttgtgccacgcggttgggaatgtaattcagctccgccatcgccgcttccactttttcccgcgttttcgcagaaacgtggctggcctggttcaccacgcgggaaacggtctgataagagacaccggcatactctgcgacatcgtataacgttactggtttcacattcaccat).

sequence(reverseGene,gfpmut3rc,ttatttgtatagttcatccatgccatgtgtaatcccagcagctgttacaaactcaagaaggaccatgtggtctctcttttcgttgggatctttcgaaagggcagattgtgtggacaggtaatggttgtctggtaaaaggacagggccatcgccaattggagtattttgttgataatggtctgctagttgaacgcttccatcttcaatgttgtgtctaattttgaagttaactttgattccattcttttgtttgtctgccatgatgtatacattgtgtgagttatagttgtattccaatttgtgtccaagaatgtttccatcttctttaaaatcaataccttttaactcgattctattaacaagggtatcaccttcaaacttgacttcagcacgtgtcttgtagttcccgtcatctttgaaaaatatagttctttcctgtacataaccttcgggcatggcactcttgaaaaagtcatgctgtttcatatgatctgggtatctcgcaaagcattgaacaccataaccgaaagtagtgacaagtgttggccatggaacaggtagttttccagtagtgcaaataaatttaagggtaagttttccgtatgttgcatcaccttcaccctctccactgacagaaaatttgtgcccattaacatcaccatctaattcaacaagaattgggacaactccagtgaaaagttcttctcctttacgcat).

sequence(reverseGene,cItsrc,ttgtaaaaacacctgaccgctatccctgatcagtttcttgaaggtaaactcatcacccccaagtctggctatgcagaaatcacctggctcaacagcctgttcagggtcaacgagaattaacattccgtcaggaaagcttggcttggagcctgttggtgcggtcatggaattaccttcaacctcaagccagaatgcagaatcactggcttttttggttgtgcttacccatctctccgcatcacttttggtaaaggttctaagctcaggtgagaacatccctgcctgaacatgagaaaaaacagggtactcatactcacttctaagtgacggctgcatactaaccgcttcatacatctcgtagatttctctggcgattgaagggctaaattcttcaacgctaactttgagaatttttgcaagcaatgcggcgttataagcatttaatgcattgatgccattaaataaagcaccaacgcctgactgccccatccccatcttgtctgcgacagattcctgggataagccaagttcatttttctttttttcataaattgctttaaggcgacgtgcgtcctcaagctgctcttgtgttaatggtttcttttttgtgctcat).

sequence(reverseGene,tetRrc,ttaagacccactttcacatttaagttgtttttctaatccgcatatgatcaattcaaggccgaataagaaggctggctctgcaccttggtgatcaaataattcgatagcttgtcgtaataatggcggcatactatcagtagtaggtgtttccctttcttctttagcgacttgatgctcttgatcttccaatacgcaacctaaagtaaaatgccccacagcgctgagtgcatataatgcattctctagtgaaaaaccttgttggcataaaaaggctaattgattttcgagagtttcatactgtttttctgtaggccgtgtacctaaatgtacttttgctccatcgcgatgacttagtaaagcacatctaaaacttttagcgttattacgtaaaaaatcttgccagctttccccttctaaagggcaaaagtgagtatggtgcctatctaacatctcaatggctaaggcgtcgagcaaagcccgcttattttttacatgccaatacaatgtaggctgctctacacctagcttctgggcgagtttacgggttgttaaaccttcgattccgacctcattaagcagctctaatgcgctgttaatcactttacttttatctaatctagacat).


% terminator
sequence(terminator,b0010,ccaggcatcaaataaaacgaaaggctcagtcgaaagactgggcctttcgttttatctgttgtttgtcggtgaacgctctc).

sequence(terminator,b0012,tcacactggctcaccttcgggtgggcctttctgcgtttata).

sequence(terminator,b0016,ctagcataaccccttggggcctctaaacgggtcttgaggggttttttg).

% reverse terminator
sequence(reverseTerminator,b0010rc,gagagcgttcaccgacaaacaacagataaaacgaaaggcccagtctttcgactgagcctttcgttttatttgatgcctgg).

sequence(reverseTerminator,b0012rc,tataaacgcagaaaggcccacccgaaggtgagccagtgtga).

sequence(reverseTerminator,b0015rc,tataaacgcagaaaggcccacccgaaggtgagccagtgtgactctagtagagagcgttcaccgacaaacaacagataaaacgaaaggcccagtctttcgactgagcctttcgttttatttgatgcctgg).

sequence(reverseTerminator,b0016rc,caaaaaacccctcaagacccgtttagaggccccaaggggttatgctag).

%linker [j44000, i13452, tgLinker1..11, ecoRI]
sequence(linker,j44000,ttatcaaaaaccatggtttttgataa).

sequence(linker,i13452,gaattaggtcttcgaatcacaaagattagtcacacgcgatccattgcagtgg).

sequence(linker,tgLinker1,ccactaaacccacagtacccaatgatcccatgcaatgagagttgttccgttgtggggaaagttatcgctagtcagtggcctgaagagacgtttggctgactgcagcataaataaccccgctcttacacattccagccctgaaaaagggcatcaaattaaaccacacctatggtgtatgcaa).

sequence(linker,tgLinker2,aagctagcttggctgttttggcggatgagagaagattttcagcctgatacagattaaatcagaacgcagaagcggtctgataaaacagaatttgcctggcggcagtagcgcggtggtcccacctgaccccatgccgaactcagaagtgaaacgccgtagcgccgatggtagtgtggggtctccccatgcgagagtagggaactg).

sequence(linker,tgLinker3,ctgagtaggacaaatccgccgggagcggatttgaacgttgcgaagcaacggcccggagggtggcgggcaggacgcccgccataaactgccaggcatcaaattaagcagaaggccatcctgacggatggcctttttgcgtttctacaaactctttttgtttatttttctaaatacattcaaatatgtatccgctcatgagacaataaccctgataaatgcttcaataatattgaaaaaggaagagtatgagtattcaacatttccgtgtcgcccttattcccttttttgcggcattttgccttcctgtttttgctcacccagaaacgctggtgaaagtaaaagatgctgaagatcagttgggtgcacgagtgggttacatcgaactggatctcaacagcggtaagatccttgagagttttcgccccgaagaacgttttccaatgatgagcacttttaaagttctgctatgtggcgcggtattatcccgtgttgacgccgggcaagagcaactcggtcgccgcatacactattctcagaatgacttggttgagtactcaccagtcacagaaaagcatcttacggatggcatgacagtaagagaattatgcagtgctgccataaccatgagtgataacactgcggccaacttacttctgacaacgatcggaggaccgaaggagctaaccgcttttttgcacaacatgggggatcatgtaactcgccttgatcgttgggaaccggagctgaatgaagccataccaaacgacgagcgtgacaccacgatgcctacagcaatggcaacaacgttgcgcaaactattaactggcgaactacttactctagcttcccggcaacaattaatagactggatggaggcggataaagttgcaggaccacttctgcgctcggcccttccggctggctggtttattgctgataaatctggagccggtgagcgtgggtctcgcggtatcattgcagcactggggccagatggtaagccctcccgtatcgtagttatctacacgacggggagtcaggcaactatggatgaacgaaatagacagatcgctgagataggtgcctcactgattaagcattggtaactgtcagaccaagtttactcatatatactttagattgatttaaaacttcatttttaatttaaaaggatctaggtgaagatcctttttgataatctcatgaccaaaatcccttaacgtgagttttcgttccactgagcgtcagaccccgtagaaaagatcaaaggatcttcttgagatcctttttttctgcgcgtaatctgctgcttgcaaacaaaaaaaccaccgctaccagcggtggtttgtttgccggatcaagagctaccaactctttttccgaaggtaactggcttcagcagagcgcagataccaaatactgtccttctagtgtagccgtagttaggccaccacttcaagaactctgtagcaccgcctacatacctcgctctgctaatcctgttaccagtggctgctgccagtggcgataagtcgtgtcttaccgggttggactcaagacgatagttaccggataaggcgcagcggtcgggctgaacggggggttcgtgcacacagcccagcttggagcgaacgacctacaccgaactgagatacctacagcgtgagctatgagaaagcgccacgcttcccgaagggagaaaggcggacaggtatccggtaagcggcagggtcggaacaggagagcgcacgagggagcttccagggggaaacgcctggtatctttatagtcctgtcgggtttcgccacctctgacttgagcgtcgatttttgtgatgctcgtcaggggggcggagcctatggaaaaacgccagcaacgcggcctttttacggttcctggccttttgctggccttttgctcacatgttctttcctgcgttatcccctgattctgtggataaccgtattaccgcctttgagtgagctgataccgctcgccgcagccgaacgaccgagcgcagcgagtcagtgagcgaggaagcggaagagcgagtttgtagaaacgcaaaaaggccatccgtcaggatggccttctgcttaatttgatgcctggcagtttatggcgggcgtcctgcccgccaccctccgggccgttgcttcgcaacgttcaaatccgctcccggcggatttgtcctactcag).

sequence(linker,tgLinker4,cagttccctactctcgcatggggagaccccacactaccatcggcgctacggcgtttcacttctgagttcggcatggggtcaggtgggaccaccgcgctactgccgccaggcaaattctgttttatcagaccgcttctgcgttctgatttaatctgtatcaggctgaaaatcttctctcatccgccaaaacagccaagcttacttaactgcagtcactgcccgctttccagtcgggaaacctgtcgtgccagctgcattaatgaatcggccaacgcgcggggagaggcggtttgcgtattgggcg).

sequence(linker,tgLinker5,ttgcatacaccataggtgtggtttaatttgatgccctttttcagggctggaatgtgtaagagcggggttatttatgctgttgtttttttgttactcgggaagggctttacctcttccgcataaacgcttccatcagcgtttatagttaaaaaaatctttcggaactggttttgcgcttaccccaaccaacaggggatttgctgctttccattgagcctgtttctctgcgcgacgttcgcggcggcgtgtttgtgcatccatctggattctcctgtcagttagctttggtggtgtgtggcagttgtagtcctgaacgaaaaccccccgcgattggcacattggcagctaatccggaatcgcacttacggccaatgcttcgtttcgtatcacacaccccaaagccttctgctttgaatgctgcccttcttcagggcttaatttttaagagcgtcaccttcatggtggtcagtgc).

sequence(linker,tgLinker6,atttacgttgaca).

sequence(linker,tgLinker7,cagttccctactctcgcatggggagaccccacactaccatcggcgctacggcgtttcacttctgagttcggcatggggtcaggtgggaccaccgcgctactgccgccaggcaaattctgttttatcagaccgcttctgcgttctgatttaatctgtatcaggctgaaaatcttctctcatccgccaaaacagccaagcttataaggcgcgcctcactgcccgctttccagtcgggaaacctgtcgtgccagctgcattaatgaatcggccaacgcgcggggagaggcggtttgcgtattgggcg).

sequence(linker,tgLinker8,gaattc).

sequence(linker,tgLinker9,ctgcagcataaataaccccgctcttacacattccagccctgaaaaagggcatcaaattaaaccacacctatggtgtatgcaa).

%sequence(linker,tgLinker10,cagttccctactctcgcatggggagaccccacactaccatcggcgctacggcgtttcacttctgagttcggcatggggtcaggtgggaccaccgcgctactgccgccaggcaaattctgttttatcagaccgcttctgcgttctgatttaatctgtatcaggctgaaaatcttctctcatccgccaaaacagccaagcttataaggcgcgcctcactgcccgctttccagtcgggaaacctgtcgtgccagctgcattaatgaatcggccaacgcgcggggagaggcggtttgcgtattgggcg).

sequence(linker,tgLinker11,cct).

sequence(linker,ecoRI,atggaattc).
