# Supplementary material for: Modeling Structure-Function Relationships in Synthetic DNA Sequences using Attribute Grammars
Source: PLoS Comput Biol. 2009 Oct 9;5(10):e1000529. doi: 10.1371/journal.pcbi.1000529 (PMC2748682; doi:10.1371/journal.pcbi.1000529)
Supplement: Dataset S1 — Zip file containing the scripts and data used in this report. (0.03 MB ZIP) [file pcbi.1000529.s003.zip › Source_code/Prolog/README.txt]

This document provides the instructions to run the Prolog scripts.     

For questions and comments, please address to Patrick Cai (cai@vt.edu)

Requisition: 
1. Install SWI-Prolog (It can be downloaded from http://www.swi-prolog.org/). 
2. Place all the sequences files and two Prolog scripts under the same scripts. 

Please note that:
1. The scripts were developed using SWI-Prolog, using other environment of Prolog may require slight modification of the code. 
2. This README is written for Linux/Unix/Mac platform, for Windows the configuration might be slightly different. 

Steps of compiling one or more sequences files:
1. Enter the interactive mode of Prolog, by typing 'swipl' in the terminal 
2. Compile the source code (for simple grammar: [simple_semantic]. and for the full grammar: [full_semantic].). You should see something like this: 
	?- [full_semantic].
	% full_semantic compiled 0.01 sec, 104,856 bytes
	true.
3. Type 'go.' to start compiling DNA sequence, and you should see something like this:
	?- go.
	>>> Scanning DNA <<<

	Enter names of source files:  
	(like: file1, file2, file3.)
	|:  
4. Enter the name(s) of DNA sequences you would like to compile, such as 'full_sample_sequence1.' You should be able to see the compilation process step by step (see the end of this document).
5. The terminal prompts for initial conditions of all the proteins in the system. Please type numbers like '10.' to specify the initial conditions. You should see something like:
	Enter the initial condition for protein_lacI: 10.
	*****************************************************
	No more plasmid to process, translation is done
	*****************************************************

	Please enter the name for the SBML output file: 
6. Finally type the name of the SBML file you would like to save for this sequence. 


Steps of generating 82,974 (41,472 models in two conditions) SBML files:
1. Compile the source code of full grammar by typing '[full_semantic].'
2. Type 'go4.', and you will see:
	Please enter a name for creating a new directory to store the model files: 
3. Give a name of the directory where you would like to put all the SBML files, like 'model_files', note that the name should begin with a letter but not number. 
4. Wait for about 10 minutes, and the models will generated for simulation.


*******A compilation process may look like below***********      
>>> Scanning DNA <<<

Enter names of source files:  
(like: file1, file2, file3.)
|: full_sample_sequence1.

*****************************************************
     Processing Plasmid full_sample_sequence1
*****************************************************
---------The DNA sequence is:----------------
ccatcgaatggctgaaatgagctgttgacaattaatcatccggctcgtataatgtgtggaattgtgagcggataacaatttcacacaggaggaaaaaaatggtgaatgtgaaaccagtaacgttatacgatgtcgcagagtatgccggtgtctcttatcagaccgtttcccgcgtggtgaaccaggccagccacgtttctgcgaaaacgcgggaaaaagtggaagcggcgatggcggagctgaattacattcccaaccgcgtggcacaacaactggcgggcaaacagtcgttgctgattggcgttgccacctccagtctggccctgcacgcgccgtcgcaaattgtcgcggcgattaaatctcgcgccgatcaactgggtgccagcgtggtggtgtcgatggtagaacgaagcggcgtcgaagcctgtaaagcggcggtgcacaatcttctcgcgcaacgcgtcagtgggctgatcattaactatccgctggatgaccaggatgccattgctgtggaagctgcctgcactaatgttccggcgttatttcttgatgtctctgaccagacacccatcaacagtattattttctcccatgaagacggtacgcgactgggcgtggagcatctggtcgcattgggtcaccagcaaatcgcgctgttagcgggcccattaagttctgtctcggcgcgtctgcgtctggctggctggcataaatatctcactcgcaatcaaattcagccgatagcggaacgggaaggcgactggagtgccatgtccggttttcaacaaaccatgcaaatgctgaatgagggcatcgttcccactgcgatgctggttgccaacgatcagatggcgctgggcgcaatgcgcgccattaccgagtccgggctgcgcgttggtgcggatatctcggtagtgggatacgacgataccgaagacagctcatgttatatcccgccgttaaccaccatcaaacaggattttcgcctgctggggcaaaccagcgtggaccgcttgctgcaactctctcagggccaggcggtgaagggcaatcagctgttgcccgtctcactggtgaaaagaaaaaccaccctggcgcccaatacgcaaaccgcctctccccgcgcgttggccgattcattaatgcagctggcacgacaggtttcccgactggaaagcgggcaggcagcaaacgacgaaaactacgctttagcagcttaaccaggcatcaaataaaacgaaaggctcagtcgaaagactgggcctttcgttttatctgttgtttgtcggtgaacgctctc
[ptrc2, rbsA, lacI, b0010]
----------The structure of this DNA is: [ptrc2, rbsA, lacI, b0010]----------

promoter: ptrc2: ccatcgaatggctgaaatgagctgttgacaattaatcatccggctcgtataatgtgtggaattgtgagcggataacaatttcacac

rbs: rbsA: aggaggaaaaaa

gene: lacI: atggtgaatgtgaaaccagtaacgttatacgatgtcgcagagtatgccggtgtctcttatcagaccgtttcccgcgtggtgaaccaggccagccacgtttctgcgaaaacgcgggaaaaagtggaagcggcgatggcggagctgaattacattcccaaccgcgtggcacaacaactggcgggcaaacagtcgttgctgattggcgttgccacctccagtctggccctgcacgcgccgtcgcaaattgtcgcggcgattaaatctcgcgccgatcaactgggtgccagcgtggtggtgtcgatggtagaacgaagcggcgtcgaagcctgtaaagcggcggtgcacaatcttctcgcgcaacgcgtcagtgggctgatcattaactatccgctggatgaccaggatgccattgctgtggaagctgcctgcactaatgttccggcgttatttcttgatgtctctgaccagacacccatcaacagtattattttctcccatgaagacggtacgcgactgggcgtggagcatctggtcgcattgggtcaccagcaaatcgcgctgttagcgggcccattaagttctgtctcggcgcgtctgcgtctggctggctggcataaatatctcactcgcaatcaaattcagccgatagcggaacgggaaggcgactggagtgccatgtccggttttcaacaaaccatgcaaatgctgaatgagggcatcgttcccactgcgatgctggttgccaacgatcagatggcgctgggcgcaatgcgcgccattaccgagtccgggctgcgcgttggtgcggatatctcggtagtgggatacgacgataccgaagacagctcatgttatatcccgccgttaaccaccatcaaacaggattttcgcctgctggggcaaaccagcgtggaccgcttgctgcaactctctcagggccaggcggtgaagggcaatcagctgttgcccgtctcactggtgaaaagaaaaaccaccctggcgcccaatacgcaaaccgcctctccccgcgcgttggccgattcattaatgcagctggcacgacaggtttcccgactggaaagcgggcaggcagcaaacgacgaaaactacgctttagcagcttaa

terminator: b0010: ccaggcatcaaataaaacgaaaggctcagtcgaaagactgggcctttcgttttatctgttgtttgtcggtgaacgctctc


**After deleting the linkers: [ptrc2, rbsA, lacI, b0010]
-----------The chemical equations----------------
[Reactions]

	full_sample_sequence1_R1: ptrc2_rbsA_lacI --> ptrc2_rbsA_lacI + mRNA_rbsA_lacI [25]
	full_sample_sequence1_R2: mRNA_rbsA_lacI -->  [1]
	full_sample_sequence1_R3: mRNA_rbsA_lacI --> mRNA_rbsA_lacI + protein_lacI [25]
	full_sample_sequence1_R4: protein_lacI -->  [0.1]
	full_sample_sequence1_R5: ptrc2_rbsA_lacI +4protein_lacI <--> ptrc2_rbsA_lacI_x [0.001, 1]
	full_sample_sequence1_R6: ptrc2_rbsA_lacI_x --> ptrc2_rbsA_lacI_x + mRNA_rbsA_lacI [0.25]
Enter the initial condition for protein_lacI:
