# Supplementary material for: Modeling Structure-Function Relationships in Synthetic DNA Sequences using Attribute Grammars
Source: PLoS Comput Biol. 2009 Oct 9;5(10):e1000529. doi: 10.1371/journal.pcbi.1000529 (PMC2748682; doi:10.1371/journal.pcbi.1000529)
Supplement: Dataset S1 — Zip file containing the scripts and data used in this report. (0.03 MB ZIP) [file pcbi.1000529.s003.zip › Source_code/Prolog/simple_semantic]

% This is the third solution: 2-pass compliation
% R1 is removed             
% Leakiness has been added
% SBML output has beed added
% to do: adding multiple files process

%------------------------------------UI----------------------------------
go :- nl,write('>>> Scanning DNA <<<'), nl, nl,
      write('Enter names of source files:  '), nl, 
      write('(like: file1, file2, file3.)'), nl, get_multiple_input(File_list), process_files(File_list, Lists_returned),  write_SBML(test, Lists_returned).

%write_SBML(test, SBML_equation_list, Protein_IC, Gene_list). 
 

%Lists_returned :- [Equation_list, SBML_equation_list, Gene_list, Protein_IC, File]
process_files([File|RestFiles], Lists_returned) :- see(File), readln(X),  concat(X,[], [DNA_Sequence|_]), seen, nl, write('*****************************************************'), nl, write('     Processing Plasmid '), write(File), nl,write('*****************************************************'), nl,  write('---------The DNA sequence is:----------------'), nl, write(DNA_Sequence), nl, atom_chars(DNA_Sequence, XL2), string_to_list(XL2, XL3), combination(Tokens, XL3), nl, write('----------The structure of this DNA is: '), write(Tokens), write('----------'), nl, printstructure(Tokens),nl,  write('-----------The chemical equations----------------'), nl, write('[Reactions]'), nl, constructs_firstpass(Gene_list, Protein_list, Tokens, []), constructs(Equation_list, Promoter_list, Protein_list, SBML_equation_list, Tokens, []), easyprint(Equation_list, 1, File), specify_gene_initial_condition(Protein_list, Protein_IC), nl,  save_file(File, Equation_list, DNA_Sequence, Tokens, Promoter_list, Protein_IC), concat([Equation_list], [SBML_equation_list], [Gene_list], [Protein_IC], [File], Lists_returned1), process_files(RestFiles, Lists_returned2), concat([Lists_returned1], [Lists_returned2], Lists_returned).

process_files([], []) :- write('*****************************************************'), nl, write('No more plasmid to process, translation is done'), nl, write('*****************************************************'), nl.

get_multiple_input(File_list) :- read(X), term_to_atom(X, Y), concat_atom(File_list, ', ', Y).
%-------------------------------Test zone----------------------------

      
%-------------------------------Utility-------------------------------
% concatenation functions
concat([],L,L).
concat([X|Rest],L,[X|Rest1]) :- concat(Rest,L,Rest1).

concat(A,B,C,R) :- concat(A,B,X), concat(X,C,R).
concat(A,B,C,D,R) :- concat(A,B,X), concat(C,D,Y), concat(X,Y,R).
concat(A,B,C,D,E,R) :- concat(A,B,X), concat(C,D,Y), concat(X,Y,E,R). 
concat(A,B,C,D,E,F,R) :- concat(A,B,C,D,X), concat(E,F,Y), concat(X,Y,R).
concat(A,B,C,D,E,F,G,H,R) :- concat(A,B,C,D,X), concat(E,F,G,H,Y), concat(X,Y,R).

prettyprint([]).
prettyprint([Head|Rest]):- put(9), write(Head), nl, nl,prettyprint(Rest).

printstructure([]).
printstructure([Head|Rest]) :- sequence(Head, Sequence), nl, write(Head), write(':'), write(Sequence), nl, printstructure(Rest).

null([]).
isatom(X) :- number(X); atom(X).

easyprint([], RuleNumber, File).
easyprint([X|L], RuleNumber, File) :- isatom(X), write(X), easyprint(L, RuleNumber, File). 
easyprint([X|L], RuleNumber, File) :- list(X), put(9), write(File), write('_R'), write(RuleNumber), write(': '), easyprint(X, RuleNumber, File), nl, RuleNumber1 is RuleNumber+1, easyprint(L, RuleNumber1, File). 


easyprintfile([], OS, RuleNumber).
easyprintfile([X|L], OS, RuleNumber) :- isatom(X), write(OS, X), easyprintfile(L, OS, RuleNumber). 
easyprintfile([X|L], OS, RuleNumber) :- list(X), nl(OS), write(OS, 'R'), write(OS, RuleNumber), write(OS, ': '), easyprintfile(X, OS, RuleNumber), RuleNumber1 is RuleNumber+1, easyprintfile(L, OS, RuleNumber1).

list([]).
list([_|Tail]):- list(Tail).

save_file(File, Equation_list, DNA_Sequence, Tokens, Promoter_list, Protein_IC) :- concat([model_], [File], Temp), concat_atom(Temp, '', Model), open(Model, write, OS), write(OS, '#---------The DNA sequence is:----------------'), nl(OS), write(OS, '#'), write(OS, DNA_Sequence), nl(OS), nl(OS), write(OS, '#----------The structure of this DNA is: '), write(OS, Tokens), nl(OS), nl(OS), write(OS, ['Reactions']), easyprintfile(Equation_list, OS, 1), nl(OS), nl(OS), write(OS, '[InitialValues]'), nl(OS),  write_gene_initial_conditions(Promoter_list, OS), write_protein_initial_conditions(Protein_IC, OS), nl(OS),  nl(OS), write(OS, '[EvalInstants]'), nl(OS), write(OS, 0:100+10), nl(OS), nl(OS), write(OS, '[HybridCVODESimulator:Parameters]'), nl(OS), write(OS, 'PartitionScheme = REACTION_REL'), nl(OS), write(OS, 'LambdaRatio = 2'), nl(OS), write(OS, 'EPSILON = 5'), close(OS), nl, write('**The model has been saved in '), write(Model), write('**'), nl.   

write_gene_initial_conditions([[Promoter, Transcript]|RestPromoters], OS) :- concat_promoter_transcript([Promoter, Transcript], Promoter_Transcript), write(OS, Promoter_Transcript), write(OS, ' = 1'), nl(OS), write_gene_initial_conditions(RestPromoters, OS).

write_gene_initial_conditions([], OS).

write_protein_initial_conditions([[Protein, IC]|RestProteinIC], OS) :- write(OS, Protein), write(OS, ' = '), write(OS, IC), nl(OS), write_protein_initial_conditions(RestProteinIC, OS).

write_protein_initial_conditions([], OS).

specify_gene_initial_condition([Protein|RestProteins], Protein_IC) :- write('Enter the initial condition for '), write('protein_'), write(Protein), write(': '), read(IC), concat(['protein_'], [Protein], Protein1), concat_atom(Protein1, '', Protein2), Protein_IC1 = [[Protein2, IC]], specify_gene_initial_condition(RestProteins, Protein_IC2), concat(Protein_IC1, Protein_IC2, Protein_IC).

specify_gene_initial_condition([], []).

%*****************************Below is the SBML file output********************************
write_SBML(File, Lists_returned) :- concat([File], ['.xml'], Temp), concat_atom(Temp, '', Model), open(Model, write, OS), write(OS, '<?xml version="1.0" encoding="UTF-8"?> '), nl(OS), 
write(OS, '<sbml xmlns="http://www.sbml.org/sbml/level2" level="2" version="1">'), nl(OS),
tab(OS, 2), write(OS, '<model id="Model_1" name="Testing">'), nl(OS),
tab(OS, 4), write(OS, '<listOfUnitDefinitions>'), nl(OS), 
tab(OS, 6), write(OS, '<unitDefinition id="volume">'), nl(OS),
tab(OS, 8), write(OS, '<listOfUnits>'), nl(OS), 
tab(OS, 10), write(OS, '<unit kind="litre" scale="-3"/>'), nl(OS), 
tab(OS, 8), write(OS, '</listOfUnits>'), nl(OS), 
tab(OS, 6), write(OS, '</unitDefinition>'), nl(OS), 
tab(OS, 6), write(OS, '<unitDefinition id="substance">'), nl(OS), 
tab(OS, 8), write(OS, '<listOfUnits>'), nl(OS), 
tab(OS, 10), write(OS, '<unit kind="mole" scale="-3"/>'), nl(OS), 
tab(OS, 8), write(OS, '</listOfUnits>'), nl(OS), 
tab(OS, 6), write(OS, '</unitDefinition>'), nl(OS), 
tab(OS, 4), write(OS, '</listOfUnitDefinitions>'), nl(OS),
tab(OS, 4), write(OS, '<listOfCompartments>'), nl(OS), 
tab(OS, 6), write(OS, '<compartment id="compartment_1" name="compartment" size="1"/>'), nl(OS), 
tab(OS, 4), write(OS, '</listOfCompartments>'), nl(OS),
tab(OS, 4), write(OS, '<listOfParameters>'), nl(OS), 
get_parameter_list(Lists_returned, Parameter_list),
write_parameters(OS, Parameter_list), 
tab(OS, 4), write(OS, '</listOfParameters>'), nl(OS), 
get_species_list(Lists_returned, Species_list),
tab(OS, 6), write(OS, '<listOfSpecies>'), nl(OS),
write_species(OS, Species_list),
tab(OS, 6), write(OS, '</listOfSpecies>'), nl(OS),
tab(OS, 6), write(OS, '<listOfReactions>'), nl(OS),
write_SBML_reactions(OS, Lists_returned),
tab(OS, 6), write(OS, '</listOfReactions>'), nl(OS), 
tab(OS, 2), write(OS, '</model>'), nl(OS), 
write(OS, '</sbml>'),    
close(OS), nl, write('Done!').  

write_parameters(OS, [Parameter|RestParameter]) :- tab(OS, 6), write(OS, '<parameter id="'), write(OS, Parameter), write(OS, '" name="'), write(OS, Parameter), rate(Parameter, Value), write(OS, '" value="'), write(OS, Value), write(OS, '"/>'), nl(OS), write_parameters(OS, RestParameter).
 
write_parameters(OS, []).

write_species(OS, [[Species, IC]|RestSpecies]) :- tab(OS, 8), write(OS, '<species id="'), write(OS, Species),  write(OS, '" name="'), write(OS, Species), write(OS, '" compartment="compartment_1" initialConcentration="'), write(OS, IC), write(OS, '"/>'), nl(OS), write_species(OS, RestSpecies).

write_species(OS, []).


locate_species(Species, [[Protein, Initial_condition]|Rest_Protein_IC], Gene_list, IC) :- Species = Protein -> IC = Initial_condition; locate_species(Species, Rest_Protein_IC, Gene_list, IC).

locate_species(Species, [], [Gene1|RestGenes], IC) :- Species = Gene1 -> IC =1; locate_species(Species, [], RestGenes, IC).

locate_species(Species, [], [], 0). 

%----------------------Write reactions in the SBML file output--------------------------------------
write_SBML_reactions(OS, [[Equation_list, SBML_equation_list, Gene_list, Protein_IC, File]|[RestLists]]) :- write_reactions(OS, SBML_equation_list, 1, File), write_SBML_reactions(OS, RestLists).

write_SBML_reactions(OS, []).   

write_reactions(OS, [[[Reactants, [Rate1]], [Products, [Rate2]]]|Rest_Equations], Index, File) :- tab(OS, 8), (Rate2=0 -> write(OS, '<reaction id="'), write(OS, File), write(OS, '_reaction_'), write(OS, Index), write(OS, '" name="'), write(OS, File), write(OS, '_R'), write(OS, Index), write(OS, '" reversible="false">'), nl(OS), tab(OS, 10), write(OS, '<listOfReactants>'), nl(OS), write_reactants(OS, Reactants, File), tab(OS, 10), write(OS, '</listOfReactants>'), nl(OS), tab(OS, 10), write(OS, '<listOfProducts>'), nl(OS), write_reactants(OS, Products, File), tab(OS, 10), write(OS, '</listOfProducts>'), nl(OS), tab(OS, 10), write(OS, '<kineticLaw>'), nl(OS), tab(OS, 12), write(OS, '<math xmlns="http://www.w3.org/1998/Math/MathML">'), nl(OS), tab(OS, 14), write(OS, '<apply>'), nl(OS), tab(OS, 16), write(OS, '<times/>'), nl(OS), tab(OS, 16), write(OS, '<ci> compartment_1 </ci>'), nl(OS), tab(OS, 16),  write(OS, '<ci> '), write(OS, Rate1), write(OS, ' </ci>'), nl(OS), write_reactants2(OS, Reactants, 16, File), tab(OS, 14), write(OS, '</apply>'), nl(OS),  tab(OS, 12), write(OS, '</math>'), nl(OS), tab(OS, 10), write(OS, '</kineticLaw>'), nl(OS), tab(OS, 8), write(OS, '</reaction>'), nl(OS), Index2 is Index+1,  write_reactions(OS, Rest_Equations, Index2, File);  write(OS, '<reaction id="'), write(OS, File), write(OS, '_reaction_'), write(OS, Index), write(OS, '" name="'), write(OS, File), write(OS, '_R'), write(OS, Index), write(OS, '" reversible="true">'), nl(OS), tab(OS, 10), write(OS, '<listOfReactants>'), nl(OS), write_reactants(OS, Reactants, File), tab(OS, 10), write(OS, '</listOfReactants>'), nl(OS), tab(OS, 10), write(OS, '<listOfProducts>'), nl(OS), write_reactants(OS, Products, File), tab(OS, 10), write(OS, '</listOfProducts>'), nl(OS), tab(OS, 10), write(OS, '<kineticLaw>'), nl(OS), tab(OS, 12), write(OS, '<math xmlns="http://www.w3.org/1998/Math/MathML">'), nl(OS), tab(OS, 14), write(OS, '<apply>'), nl(OS), tab(OS, 16), write(OS, '<times/>'), nl(OS), tab(OS, 16), write(OS, '<ci> compartment_1 </ci>'), nl(OS), tab(OS, 16), write(OS, '<apply>'), nl(OS), tab(OS, 20), write(OS, '<minus/>'), nl(OS), tab(OS, 20), write(OS, '<apply>'), nl(OS), tab(OS, 22), write(OS, '<times/>'), nl(OS), tab(OS, 24),  write(OS, ' <ci> '),  write(OS, Rate1), write(OS, ' </ci>'), nl(OS), write_reactants2(OS, Reactants, 24, File), tab(OS, 20), write(OS, '</apply>'), nl(OS), tab(OS, 20), write(OS, '<apply>'), nl(OS), tab(OS, 22), write(OS, '<times/>'), nl(OS), tab(OS, 24),  write(OS, ' <ci> '),  write(OS, Rate2), write(OS, ' </ci>'), nl(OS), write_reactants2(OS, Products, 24, File), tab(OS, 20), write(OS, '</apply>'), nl(OS), tab(OS, 16), write(OS, '</apply>'), nl(OS), tab(OS, 14), write(OS, '</apply>'), nl(OS), tab(OS, 12), write(OS, '</math>'), nl(OS), tab(OS, 10), write(OS, '</kineticLaw>'), nl(OS), tab(OS, 8), write(OS, '</reaction>'), nl(OS), Index2 is Index+1,  write_reactions(OS, Rest_Equations, Index2, File)).  

write_reactions(OS, [], Index, File).

write_reactants(OS, [Reactant1|RestReactants], File) :- tab(OS,12), write(OS, '<speciesReference species="'), write(OS, File), write(OS, '_'), write(OS, Reactant1), write(OS, '"/>'), nl(OS), write_reactants(OS, RestReactants, File).

write_reactants(OS, [], File).   


write_reactants2(OS, [Reactant1|RestReactants], Indent, File) :- tab(OS, Indent), write(OS, '<ci> ') , write(OS, File), write(OS, '_'), write(OS, Reactant1), write(OS, ' </ci>'), nl(OS), write_reactants2(OS, RestReactants, Indent, File).

write_reactants2(OS, [], Indent, File).


%********************************************************
%Get the Species list from the SBML_equation_list
%Concat with plasmid name: plasmid_species 
% Species_list = [[species, initial_concentraion]]
%********************************************************
%Get the species list which are actually involved in the reactions 

get_species_list([List1|[RestLists]], Species_list) :- get_species_list1(List1, Species_list1),   get_species_list(RestLists, Species_list2), concat(Species_list1, Species_list2, Species_list).

get_species_list([], []). 

get_species_list1([Equation_list, SBML_equation_list, Gene_list, Protein_IC, File], Species_list) :- get_species_list2(SBML_equation_list, [], Species_list1), convert_species(Species_list1, Gene_list, Protein_IC, File, Species_list).

convert_species([FirstSpecies|RestSpecies], Gene_list, Protein_IC, File, Species_list) :- locate_species(FirstSpecies, Protein_IC, Gene_list, IC), 
concat([File], ['_'], [FirstSpecies], File_First_Species), concat_atom(File_First_Species, '', File_First_Species2), concat([File_First_Species2], [IC], File_First_Species3), convert_species(RestSpecies, Gene_list, Protein_IC, File, Species_list1), concat([File_First_Species3], Species_list1, Species_list).


convert_species([], Gene_list, Protein_IC, File, []). 

get_species_list2([[[Reactants, Rate1], [Products, Rate2]]|Rest_Equations], Existing_list, Species_list) :- get_new_species(Reactants, Existing_list, Species_list1), get_new_species(Products, Species_list1, Species_list2), get_species_list2(Rest_Equations, Species_list2, Species_list).

get_species_list2([],Existing_list, Existing_list).
                         
%Species_list = Existing_list + new_species 
get_new_species([Species1|RestSpecies], Existing_list, Species_list) :- get_new_species(RestSpecies, Existing_list, Species_list1), (member(Species1, Species_list1) -> Species_list=Species_list1; concat(Species_list1, [Species1], Species_list)).   

get_new_species([], Existing_list, Existing_list).  


%********************************************************
%Get the parameter list from the SBML_equation_list 
%********************************************************
%initialize the existing list to empty
get_parameter_list(Lists_returned, Parameter_list) :- get_parameter_list1(Lists_returned, [], Parameter_list). 

%process the SBML_equation of the first file
get_parameter_list1([[Equation_list, SBML_equation_list, Gene_list, Protein_IC, File]|[RestLists]], Existing_list, Parameter_list) :- get_parameter_list2(SBML_equation_list, Existing_list, Parameter_list1), nl, get_parameter_list1(RestLists, Parameter_list1, Parameter_list).

get_parameter_list1([], Existing_list, Existing_list). 


get_parameter_list2([[[Reactants, [Rate1]], [Products, [Rate2]]]|Rest_Equations], Existing_list, Parameter_list) :- get_parameter_list2(Rest_Equations, Existing_list, Parameter_list1), adding_new_stuff(Rate1, Parameter_list1, Parameter_list2), adding_new_stuff(Rate2, Parameter_list2, Parameter_list).

get_parameter_list2([], Existing_list, Existing_list). 

adding_new_stuff(AStuff, ListA, ListB) :- (member(AStuff, ListA); AStuff =0) -> ListB=ListA; concat(ListA, [AStuff], ListB).    


%-------------------------------From DNA to Tokens-----------------------------
prefix([X], [X|R], R).
prefix([X|R1], [X|R2], R) :- prefix(R1, R2, R).

prefix([X], [Y|R], R) :- X is Y+32.
prefix([X|R1], [Y|R2], R) :- X is Y+32, prefix(R1, R2, R).


combination(Tokens, []) :- concat([],[], Tokens).

combination(Tokens, ListA) :- sequence(Name, Sequence), string_to_list(Sequence, TB), prefix(TB, ListA, R), combination(Tokens2, R), concat( [Name],Tokens2, Tokens).

%---------------------Parts Declaration--------------
% This section is used to declare parts category

%promoter --> [name, transcription_rate, leakiness_rate]
promoter(prom_u) --> [prom_u].
promoter(prom_v) --> [prom_v].
transcription_rate(prom_u, k_prom_u_transcription, k_prom_u_transcription_x).
rate(k_prom_u_transcription, 1).
rate(k_prom_u_transcription_x, 0.1).
transcription_rate(prom_v, k_prom_v_transcription, k_prom_v_transcription_x).
rate(k_prom_v_transcription, 1).
rate(k_prom_v_transcription_x, 0.1).


%rbs --> [name, translation_rate]
rbs(rbsA) --> [rbsA].
rbs(rbsB) --> [rbsB].
translation_rate(rbsA, k_rbsA_translation).
rate(k_rbsA_translation, 0.5).
translation_rate(rbsB, k_rbsB_translation).
rate(k_rbsB_translation, 0.5).

%gene --> [name, mRNA_degradation_rate, protein_degradation_rate]
gene(u) --> [u].
gene(v) --> [v].
mRNA_dgr(u, k_mRNA_degr).
mRNA_dgr(v, k_mRNA_degr).
rate(k_mRNA_degr, 0.1).          

prot_dgr(u, k_u_protein_degr).
rate(k_u_protein_degr, 0.01).
prot_dgr(v, k_v_protein_degr).
rate(k_v_protein_degr, 0.01).

terminator(t1) --> [t1].

linker(o1) --> [o1].

%---------------------Interaction Declaration--------------
% This section is used to declare parts interaction
% repressor(promoter) --> [gene, number, bind_rate, release_rate]
repressor(prom_u) --> [u, 2, k_promoterU_proteinU_binding_rate, k_promoterU_proteinU_release_rate].
rate(k_promoterU_proteinU_binding_rate, 1).
rate(k_promoterU_proteinU_release_rate, 1).
repressor(prom_v) --> [v, 4, k_promoterV_proteinV_binding_rate, k_promoterV_proteinV_release_rate].
rate(k_promoterV_proteinV_binding_rate, 1).
rate(k_promoterV_proteinV_release_rate, 1).

%---------------------First Pass----------------------------
% Get the Protein list and gene list in the first pass
constructs_firstpass(Gene_list, Protein_list) --> cassette_firstpass(Gene_list1, Protein_list1), restConstructs_firstpass(Gene_list2, Protein_list2), {concat(Gene_list1, Gene_list2, Gene_list), concat(Protein_list1, Protein_list2, Protein_list)}.

restConstructs_firstpass(Gene_list, Protein_list) --> constructs_firstpass(Gene_list, Protein_list).

restConstructs_firstpass([], []) --> [].

cassette_firstpass(Gene_list, Protein_list) --> promoter(Promoter), cistron_firstpass(Transcript, Protein_list), terminator(Terminator), {concat([Promoter], ['_'], [Transcript], GL1), concat_atom(GL1, '', GL2), Gene_list=[GL2]}.

cistron_firstpass(Transcript, Protein_list) --> rbs(RBS), gene(Gene), {concat([RBS], ['_'], [Gene], TM1), concat_atom(TM1, '', Transcript), Protein_list = [Gene]}.

%firstPass([Token1|RestTokens], Protein_list) :- (gene(Gene, [Token1], []) -> PL1=[Gene], firstPass(RestTokens, PL2), concat(PL1, PL2, Protein_list); firstPass(RestTokens, PL2), concat([], PL2, Protein_list)).

%firstPass([], []).

%---------------------Attribute grammars--------------------    
constructs(Equation_list, Promoter_list, Protein_list, SBML_equation_list) --> cassette(Equation_list1, Promoter_list1, Protein_list, SBML_equation_list1), restConstructs(Equation_list2, Promoter_list2, Protein_list, SBML_equation_list2), {concat(Promoter_list1, Promoter_list2, Promoter_list), concat(Equation_list1, Equation_list2, Equation_list), concat(SBML_equation_list1, SBML_equation_list2, SBML_equation_list)}.

%restConstrcuts(Equation_List, Promoter_list,Protein_list)
restConstructs(Equation_List, Promoter_list, Protein_list, SBML_equation_list) --> constructs(Equation_List, Promoter_list, Protein_list, SBML_equation_list).

restConstructs([], [], Protein_list, []) --> [].

%cassette(Equation_List, Promoter_list, Protein_list)
cassette(Equation_List, Promoter_list, Protein_list, SBML_equation_list) --> promoter(Promoter), cistron(EL1, [Transcript, Rate], SB1), terminator(Terminator),  {Promoter_list=[[Promoter, Transcript]], transcription(Promoter, [Transcript, Rate], EL2, SB2), promoter_protein_interaction(Promoter_list, Protein_list, EL3, SB3), concat(EL3, EL2, EL1, Equation_List), concat(SB3, SB2, SB1, SBML_equation_list)}.
                   
%cistron(Equation_List, Transcript)
cistron(Equation_List, Transcript, SBML_equation_list) --> rbs(RBS), gene(Gene), {mRNA_dgr(Gene, MRNA_degradation), concat([RBS], [Gene], TM1), concat_atom(TM1, '_', TM), Transcript=[TM, MRNA_degradation], translation(RBS, Gene, Equation_List, SBML_equation_list)}.

%---------------------Equation Generators-------------------

% Promoter Protein Interactions
promoter_protein_interaction([Promoter|RestPromoters], [Protein|RestProteins], Equation_List, SBML_equation_list) :- protein_binds_DNA([Promoter|RestPromoters], Protein, EL1, SB1), promoter_protein_interaction([Promoter|RestPromoters], RestProteins, EL2, SB2), concat(EL1, EL2, Equation_List), concat(SB1, SB2, SBML_equation_list).

promoter_protein_interaction([Promoter|RestPromoters], [], [], []).

protein_binds_DNA([[Promoter, Transcript]|RestPromoters], Protein, Equation_List, SBML_equation_list) :- repressor(Promoter1, [Protein, Number, Binding, Release], []), rate(Binding, K_binding_rate), rate(Release, K_release_rate), transcription_rate(Promoter, Transcription_rate, Leakness_Rate), rate(Leakness_Rate, K_leakiness_rate), (Promoter1=Promoter ->  EL1=[[Promoter, '_', Transcript, ' +', Number, 'protein_', Protein, ' <--> ', Promoter, '_', Transcript, '_x', ' [', K_binding_rate,', ' , K_release_rate, ']' ], [Promoter, '_', Transcript, '_x', ' --> ', Promoter, '_', Transcript, '_x', ' + ', 'mRNA_', Transcript, ' [', K_leakiness_rate, ']']], concat([Promoter], ['_'], [Transcript], Promoter_Transcript1), concat_atom(Promoter_Transcript1, '', Promoter_Transcript), concat(['protein_'], [Protein], Protein1), concat_atom(Protein1, '', Protein2), concat([Promoter_Transcript], ['_x'], Promoter_Transcript_x1), concat_atom(Promoter_Transcript_x1, '', Promoter_Transcript_x), concat(['mRNA_'], [Transcript], MRNA1), concat_atom(MRNA1, '', MRNA), (Number=2 -> SB1 = [[[[Promoter_Transcript, Protein2, Protein2], [Binding]], [[Promoter_Transcript_x], [Release]]], [[[Promoter_Transcript_x], [Leakness_Rate]], [[Promoter_Transcript_x, MRNA], [0]]]]; SB1 = [[[[Promoter_Transcript, Protein2, Protein2, Protein2, Protein2], [Binding]], [[Promoter_Transcript_x], [Release]]], [[[Promoter_Transcript_x], [Leakness_Rate]], [[Promoter_Transcript_x, MRNA], [0]]]]), protein_binds_DNA(RestPromoters, Protein, EL2, SB2), concat(EL1, EL2, Equation_List), concat(SB1, SB2, SBML_equation_list);  protein_binds_DNA(RestPromoters, Protein, EL2, SB2), concat([], EL2, Equation_List), concat([], SB2, SBML_equation_list)).    

protein_binds_DNA([], Protein, [], []).


concat_promoter_transcript([Promoter, Transcript], Promoter_Transcript) :- concat([Promoter], ['_'], [Transcript], Temp1), concat_atom(Temp1, '', Promoter_Transcript).  

% Transcription

transcription(Promoter, [Transcript, MRNA_degradation], Equation_list, SBML_equation_list) :-  transcription_rate(Promoter, Transcription_rate, Leakiness_rate), rate(Transcription_rate, K_transcription_rate), rate(MRNA_degradation, K_mRNA_degr), Equation_list=[[Promoter, '_', Transcript, ' --> ', Promoter, '_', Transcript, ' + mRNA_', Transcript, ' [', K_transcription_rate, ']'], ['mRNA_', Transcript, ' -->  [', K_mRNA_degr, ']']], concat([Promoter], ['_'], [Transcript], Promoter_Transcript1), concat_atom(Promoter_Transcript1, '', Promoter_Transcript), concat(['mRNA_'], [Transcript], MRNA1), concat_atom(MRNA1, '', MRNA), SBML_equation_list=[[[[Promoter_Transcript], [Transcription_rate]], [[Promoter_Transcript, MRNA], [0]]], [[[MRNA], [MRNA_degradation]], [[null], [0]]]].  


% Translation(RBS, Gene, Equation_list) 
translation(RBS, Gene, Equation_list, SBML_equation_list) :- translation_rate(RBS, RBS_translation), rate(RBS_translation, K_RBS_translation), prot_dgr(Gene, Protein_degradation), rate(Protein_degradation, K_protein_degr), Equation_list=[['mRNA_', RBS, '_', Gene, ' --> ', 'mRNA_', RBS, '_', Gene, ' + protein_', Gene, ' [', K_RBS_translation, ']'], ['protein_', Gene, ' --> ', ' [', K_protein_degr, ']']], concat(['mRNA_'], [RBS], ['_'], [Gene], MRNA1), concat_atom(MRNA1, '', MRNA), concat(['protein_'], [Gene], Protein1), concat_atom(Protein1, '', Protein), SBML_equation_list=[[[[MRNA], [RBS_translation]], [[MRNA, Protein], [0]]],[[[Protein], [Protein_degradation]], [[null], [0]]]].     

%===========================Below is parts list===================================
%===========================Please do not touch it================================
sequence(prom_u, ccatcgaatggctgaaatgagctgttgacaattaatcatccggctcgtataatgtgtggaattgtgagcggataacaatt). %1

sequence(prom_v, ccatcgaatggctgaaatgagctgttgacaattaatcatccggctcgtataatgtgtggaattgtgagcggataacaatttcacacaggaaaccggttatggaattcatgtctagattagataaaagtaaagtgattaacagcgcattagagctgcttaatgaggtcggaatcgaaggtttaacaacccgtaaactcgcccagaagctaggtgtagagcagcctacattgtattggcatgtaaaaaataagcgggctttgctcgacgccttagccattgagatgttagataggcaccatactcacttttgccctttagaaggggaaagctggcaagattttttacgtaataacgctaaaagttttagatgtgctttactaagtcatcgcgatggagcaaa). %1-5

sequence(u, tcacacaggaaaccggttatggaattcatgtctagattagataaaagtaaagtgattaacagcgcattagagctgcttaatgaggtcggaatcgaaggtttaacaacccgtaaactcgcccagaagctaggtgtagagcagcctacattgtattggcatgtaaaaaataagcgggctttgctcgacgccttagccattgagatgttagataggcaccatactcacttttgccctttagaaggggaaagctggcaagattttttacgtaataacgctaaaagttttagatgtgctttactaagtcatcgcgatggagcaaaagtacatttaggtacacggcctacagaaaaacagtatgaaactctcgaaaatcaattagcctttttatgccaacaaggtttttcactagagaatgcattatatgcactcagcgctgtggggcattttactttaggttgcgtattggaagatcaagagcatcaagtcgctaaagaagaaagggaaacacctactactgatagtatgccgccattattacgacaagctatcgaattatttga). %2-8

sequence(v, tgaggtcggaatcgaaggtttaacaacccgtaaactcgcccagaagctaggtgtagagcagcctacattgtattggcatgtaaaaaataagcgggctttgctcgacgccttagccattgagatgttagataggcaccatactcacttttgccctttagaa).% 3-4

sequence(t1, agtacatttaggtacacggcctacagaaaaacagtatgaaactctcgaaaatcaattagcctttttatgccaacaaggtttttcactagagaatgcattatatgcactcagcgctgtggggcattttactttaggttgcgtattggaagatcaagagcatcaagtcgctaaagaagaaagggaaacacctactactgatagtatgccgccattattacgacaagctatcgaattatttga). %6-8

sequence(rbsA,  gaaagtgggtcttaactgcagcataaataaccccgctcttacacattccagccctgaaaaagggcatcaaattaaaccacacct). %9-10

sequence(rbsB, tcaccaaggtgcagagccagccttcttattcggccttgaattgatcatatgcggattagaaaaacaacttaaatgt).
