# Supplementary material for: Modeling Structure-Function Relationships in Synthetic DNA Sequences using Attribute Grammars
Source: PLoS Comput Biol. 2009 Oct 9;5(10):e1000529. doi: 10.1371/journal.pcbi.1000529 (PMC2748682; doi:10.1371/journal.pcbi.1000529)
Supplement: Dataset S1 — Zip file containing the scripts and data used in this report. (0.03 MB ZIP) [file pcbi.1000529.s003.zip › Source_code/Sequence_Models_Full/poly_cistron_cassette.xml]

<?xml version="1.0" encoding="UTF-8"?> 
<sbml xmlns="http://www.sbml.org/sbml/level2" level="2" version="1">
  <model id="Model_1" name="Testing">
    <listOfUnitDefinitions>
      <unitDefinition id="volume">
        <listOfUnits>
          <unit kind="litre" scale="-3"/>
        </listOfUnits>
      </unitDefinition>
      <unitDefinition id="substance">
        <listOfUnits>
          <unit kind="mole" scale="-3"/>
        </listOfUnits>
      </unitDefinition>
    </listOfUnitDefinitions>
    <listOfCompartments>
      <compartment id="compartment_1" name="compartment" size="1"/>
    </listOfCompartments>
      <listOfSpecies>
        <species id="poly_cistron_cassette_ptrc2_rbsD_cIts_rbsG_lacI" name="poly_cistron_cassette_ptrc2_rbsD_cIts_rbsG_lacI" compartment="compartment_1" initialConcentration="1"/>
        <species id="poly_cistron_cassette_mRNA_rbsD_cIts_rbsG_lacI" name="poly_cistron_cassette_mRNA_rbsD_cIts_rbsG_lacI" compartment="compartment_1" initialConcentration="0"/>
        <species id="poly_cistron_cassette_null" name="poly_cistron_cassette_null" compartment="compartment_1" initialConcentration="0"/>
        <species id="poly_cistron_cassette_protein_cIts" name="poly_cistron_cassette_protein_cIts" compartment="compartment_1" initialConcentration="10"/>
        <species id="poly_cistron_cassette_protein_lacI" name="poly_cistron_cassette_protein_lacI" compartment="compartment_1" initialConcentration="10"/>
        <species id="poly_cistron_cassette_ptrc2_rbsD_cIts_rbsG_lacI_x" name="poly_cistron_cassette_ptrc2_rbsD_cIts_rbsG_lacI_x" compartment="compartment_1" initialConcentration="0"/>
      </listOfSpecies>
    <listOfParameters>
      <parameter id="k_ptrc2_transcription_x" name="k_ptrc2_transcription_x" value="0.25"/>
      <parameter id="k_ptrc2_lacI_binding" name="k_ptrc2_lacI_binding" value="0.001"/>
      <parameter id="k_ptrc2_lacI_release" name="k_ptrc2_lacI_release" value="1"/>
      <parameter id="k_lacI_protein_dgr" name="k_lacI_protein_dgr" value="0.1"/>
      <parameter id="k_rbsG_translation" name="k_rbsG_translation" value="5"/>
      <parameter id="k_cIts_protein_dgr" name="k_cIts_protein_dgr" value="0.1"/>
      <parameter id="k_rbsD_translation" name="k_rbsD_translation" value="12.5"/>
      <parameter id="k_mRNA_dgr" name="k_mRNA_dgr" value="1"/>
      <parameter id="k_ptrc2_transcription" name="k_ptrc2_transcription" value="25"/>
    </listOfParameters>
      <listOfReactions>
        <reaction id="poly_cistron_cassette_reaction_1" name="poly_cistron_cassette_R1" reversible="false">
          <listOfReactants>
            <speciesReference species="poly_cistron_cassette_ptrc2_rbsD_cIts_rbsG_lacI"/>
          </listOfReactants>
          <listOfProducts>
            <speciesReference species="poly_cistron_cassette_ptrc2_rbsD_cIts_rbsG_lacI"/>
            <speciesReference species="poly_cistron_cassette_mRNA_rbsD_cIts_rbsG_lacI"/>
          </listOfProducts>
          <kineticLaw>
            <math xmlns="http://www.w3.org/1998/Math/MathML">
              <apply>
                <times/>
                <ci> compartment_1 </ci>
                <ci> k_ptrc2_transcription </ci>
                <ci> poly_cistron_cassette_ptrc2_rbsD_cIts_rbsG_lacI </ci>
              </apply>
            </math>
          </kineticLaw>
        </reaction>
        <reaction id="poly_cistron_cassette_reaction_2" name="poly_cistron_cassette_R2" reversible="false">
          <listOfReactants>
            <speciesReference species="poly_cistron_cassette_mRNA_rbsD_cIts_rbsG_lacI"/>
          </listOfReactants>
          <listOfProducts>
            <speciesReference species="poly_cistron_cassette_null"/>
          </listOfProducts>
          <kineticLaw>
            <math xmlns="http://www.w3.org/1998/Math/MathML">
              <apply>
                <times/>
                <ci> compartment_1 </ci>
                <ci> k_mRNA_dgr </ci>
                <ci> poly_cistron_cassette_mRNA_rbsD_cIts_rbsG_lacI </ci>
              </apply>
            </math>
          </kineticLaw>
        </reaction>
        <reaction id="poly_cistron_cassette_reaction_3" name="poly_cistron_cassette_R3" reversible="false">
          <listOfReactants>
            <speciesReference species="poly_cistron_cassette_mRNA_rbsD_cIts_rbsG_lacI"/>
          </listOfReactants>
          <listOfProducts>
            <speciesReference species="poly_cistron_cassette_mRNA_rbsD_cIts_rbsG_lacI"/>
            <speciesReference species="poly_cistron_cassette_protein_cIts"/>
          </listOfProducts>
          <kineticLaw>
            <math xmlns="http://www.w3.org/1998/Math/MathML">
              <apply>
                <times/>
                <ci> compartment_1 </ci>
                <ci> k_rbsD_translation </ci>
                <ci> poly_cistron_cassette_mRNA_rbsD_cIts_rbsG_lacI </ci>
              </apply>
            </math>
          </kineticLaw>
        </reaction>
        <reaction id="poly_cistron_cassette_reaction_4" name="poly_cistron_cassette_R4" reversible="false">
          <listOfReactants>
            <speciesReference species="poly_cistron_cassette_protein_cIts"/>
          </listOfReactants>
          <listOfProducts>
            <speciesReference species="poly_cistron_cassette_null"/>
          </listOfProducts>
          <kineticLaw>
            <math xmlns="http://www.w3.org/1998/Math/MathML">
              <apply>
                <times/>
                <ci> compartment_1 </ci>
                <ci> k_cIts_protein_dgr </ci>
                <ci> poly_cistron_cassette_protein_cIts </ci>
              </apply>
            </math>
          </kineticLaw>
        </reaction>
        <reaction id="poly_cistron_cassette_reaction_5" name="poly_cistron_cassette_R5" reversible="false">
          <listOfReactants>
            <speciesReference species="poly_cistron_cassette_mRNA_rbsD_cIts_rbsG_lacI"/>
          </listOfReactants>
          <listOfProducts>
            <speciesReference species="poly_cistron_cassette_mRNA_rbsD_cIts_rbsG_lacI"/>
            <speciesReference species="poly_cistron_cassette_protein_lacI"/>
          </listOfProducts>
          <kineticLaw>
            <math xmlns="http://www.w3.org/1998/Math/MathML">
              <apply>
                <times/>
                <ci> compartment_1 </ci>
                <ci> k_rbsG_translation </ci>
                <ci> poly_cistron_cassette_mRNA_rbsD_cIts_rbsG_lacI </ci>
              </apply>
            </math>
          </kineticLaw>
        </reaction>
        <reaction id="poly_cistron_cassette_reaction_6" name="poly_cistron_cassette_R6" reversible="false">
          <listOfReactants>
            <speciesReference species="poly_cistron_cassette_protein_lacI"/>
          </listOfReactants>
          <listOfProducts>
            <speciesReference species="poly_cistron_cassette_null"/>
          </listOfProducts>
          <kineticLaw>
            <math xmlns="http://www.w3.org/1998/Math/MathML">
              <apply>
                <times/>
                <ci> compartment_1 </ci>
                <ci> k_lacI_protein_dgr </ci>
                <ci> poly_cistron_cassette_protein_lacI </ci>
              </apply>
            </math>
          </kineticLaw>
        </reaction>
        <reaction id="poly_cistron_cassette_reaction_7" name="poly_cistron_cassette_R7" reversible="true">
          <listOfReactants>
            <speciesReference species="poly_cistron_cassette_ptrc2_rbsD_cIts_rbsG_lacI"/>
            <speciesReference species="poly_cistron_cassette_protein_lacI"/>
            <speciesReference species="poly_cistron_cassette_protein_lacI"/>
            <speciesReference species="poly_cistron_cassette_protein_lacI"/>
            <speciesReference species="poly_cistron_cassette_protein_lacI"/>
          </listOfReactants>
          <listOfProducts>
            <speciesReference species="poly_cistron_cassette_ptrc2_rbsD_cIts_rbsG_lacI_x"/>
          </listOfProducts>
          <kineticLaw>
            <math xmlns="http://www.w3.org/1998/Math/MathML">
              <apply>
                <times/>
                <ci> compartment_1 </ci>
                <apply>
                    <minus/>
                    <apply>
                      <times/>
                         <ci> k_ptrc2_lacI_binding </ci>
                        <ci> poly_cistron_cassette_ptrc2_rbsD_cIts_rbsG_lacI </ci>
                        <ci> poly_cistron_cassette_protein_lacI </ci>
                        <ci> poly_cistron_cassette_protein_lacI </ci>
                        <ci> poly_cistron_cassette_protein_lacI </ci>
                        <ci> poly_cistron_cassette_protein_lacI </ci>
                    </apply>
                    <apply>
                      <times/>
                         <ci> k_ptrc2_lacI_release </ci>
                        <ci> poly_cistron_cassette_ptrc2_rbsD_cIts_rbsG_lacI_x </ci>
                    </apply>
                </apply>
              </apply>
            </math>
          </kineticLaw>
        </reaction>
        <reaction id="poly_cistron_cassette_reaction_8" name="poly_cistron_cassette_R8" reversible="false">
          <listOfReactants>
            <speciesReference species="poly_cistron_cassette_ptrc2_rbsD_cIts_rbsG_lacI_x"/>
          </listOfReactants>
          <listOfProducts>
            <speciesReference species="poly_cistron_cassette_ptrc2_rbsD_cIts_rbsG_lacI_x"/>
            <speciesReference species="poly_cistron_cassette_mRNA_rbsD_cIts_rbsG_lacI"/>
          </listOfProducts>
          <kineticLaw>
            <math xmlns="http://www.w3.org/1998/Math/MathML">
              <apply>
                <times/>
                <ci> compartment_1 </ci>
                <ci> k_ptrc2_transcription_x </ci>
                <ci> poly_cistron_cassette_ptrc2_rbsD_cIts_rbsG_lacI_x </ci>
              </apply>
            </math>
          </kineticLaw>
        </reaction>
      </listOfReactions>
  </model>
</sbml>
