# Supplementary material for: Modeling Structure-Function Relationships in Synthetic DNA Sequences using Attribute Grammars
Source: PLoS Comput Biol. 2009 Oct 9;5(10):e1000529. doi: 10.1371/journal.pcbi.1000529 (PMC2748682; doi:10.1371/journal.pcbi.1000529)
Supplement: Dataset S1 — Zip file containing the scripts and data used in this report. (0.03 MB ZIP) [file pcbi.1000529.s003.zip › Source_code/Sequence_Models_Full/toggle_switches.xml]

<?xml version="1.0" encoding="UTF-8"?> 
<sbml xmlns="http://www.sbml.org/sbml/level2" level="2" version="1">
  <model id="Model_1" name="Testing">
    <listOfUnitDefinitions>
      <unitDefinition id="volume">
        <listOfUnits>
          <unit kind="litre" scale="-3"/>
        </listOfUnits>
      </unitDefinition>
      <unitDefinition id="substance">
        <listOfUnits>
          <unit kind="mole" scale="-3"/>
        </listOfUnits>
      </unitDefinition>
    </listOfUnitDefinitions>
    <listOfCompartments>
      <compartment id="compartment_1" name="compartment" size="1"/>
    </listOfCompartments>
      <listOfSpecies>
        <species id="toggle_switches_pls1conrc_rbsHrc_cItsrc" name="toggle_switches_pls1conrc_rbsHrc_cItsrc" compartment="compartment_1" initialConcentration="1"/>
        <species id="toggle_switches_mRNA_rbsHrc_cItsrc" name="toggle_switches_mRNA_rbsHrc_cItsrc" compartment="compartment_1" initialConcentration="0"/>
        <species id="toggle_switches_null" name="toggle_switches_null" compartment="compartment_1" initialConcentration="0"/>
        <species id="toggle_switches_protein_cItsrc" name="toggle_switches_protein_cItsrc" compartment="compartment_1" initialConcentration="10"/>
        <species id="toggle_switches_pls1conrc_rbsHrc_cItsrc_x" name="toggle_switches_pls1conrc_rbsHrc_cItsrc_x" compartment="compartment_1" initialConcentration="0"/>
        <species id="toggle_switches_protein_cIts" name="toggle_switches_protein_cIts" compartment="compartment_1" initialConcentration="10"/>
        <species id="toggle_switches_pltet01_rbsD_cIts_rbsB_gfpmut3" name="toggle_switches_pltet01_rbsD_cIts_rbsB_gfpmut3" compartment="compartment_1" initialConcentration="1"/>
        <species id="toggle_switches_mRNA_rbsD_cIts_rbsB_gfpmut3" name="toggle_switches_mRNA_rbsD_cIts_rbsB_gfpmut3" compartment="compartment_1" initialConcentration="0"/>
        <species id="toggle_switches_protein_gfpmut3" name="toggle_switches_protein_gfpmut3" compartment="compartment_1" initialConcentration="10"/>
      </listOfSpecies>
    <listOfParameters>
      <parameter id="k_gfpmut3_protein_dgr" name="k_gfpmut3_protein_dgr" value="0.1"/>
      <parameter id="k_rbsB_translation" name="k_rbsB_translation" value="50"/>
      <parameter id="k_cIts_protein_dgr" name="k_cIts_protein_dgr" value="0.1"/>
      <parameter id="k_rbsD_translation" name="k_rbsD_translation" value="12.5"/>
      <parameter id="k_mRNA_dgr" name="k_mRNA_dgr" value="1"/>
      <parameter id="k_pltet01_transcription" name="k_pltet01_transcription" value="10"/>
      <parameter id="k_pls1conrc_transcription_x" name="k_pls1conrc_transcription_x" value="0.00833333"/>
      <parameter id="k_pls1conrc_cIts_binding" name="k_pls1conrc_cIts_binding" value="0.1"/>
      <parameter id="k_pls1conrc_cIts_release" name="k_pls1conrc_cIts_release" value="1"/>
      <parameter id="k_pls1conrc_cItsrc_binding" name="k_pls1conrc_cItsrc_binding" value="0.1"/>
      <parameter id="k_pls1conrc_cItsrc_release" name="k_pls1conrc_cItsrc_release" value="1"/>
      <parameter id="k_cItsrc_protein_dgr" name="k_cItsrc_protein_dgr" value="0.1"/>
      <parameter id="k_rbsHrc_translation" name="k_rbsHrc_translation" value="2"/>
      <parameter id="k_pls1conrc_transcription" name="k_pls1conrc_transcription" value="50"/>
    </listOfParameters>
      <listOfReactions>
        <reaction id="toggle_switches_reaction_1" name="toggle_switches_R1" reversible="false">
          <listOfReactants>
            <speciesReference species="toggle_switches_pls1conrc_rbsHrc_cItsrc"/>
          </listOfReactants>
          <listOfProducts>
            <speciesReference species="toggle_switches_pls1conrc_rbsHrc_cItsrc"/>
            <speciesReference species="toggle_switches_mRNA_rbsHrc_cItsrc"/>
          </listOfProducts>
          <kineticLaw>
            <math xmlns="http://www.w3.org/1998/Math/MathML">
              <apply>
                <times/>
                <ci> compartment_1 </ci>
                <ci> k_pls1conrc_transcription </ci>
                <ci> toggle_switches_pls1conrc_rbsHrc_cItsrc </ci>
              </apply>
            </math>
          </kineticLaw>
        </reaction>
        <reaction id="toggle_switches_reaction_2" name="toggle_switches_R2" reversible="false">
          <listOfReactants>
            <speciesReference species="toggle_switches_mRNA_rbsHrc_cItsrc"/>
          </listOfReactants>
          <listOfProducts>
            <speciesReference species="toggle_switches_null"/>
          </listOfProducts>
          <kineticLaw>
            <math xmlns="http://www.w3.org/1998/Math/MathML">
              <apply>
                <times/>
                <ci> compartment_1 </ci>
                <ci> k_mRNA_dgr </ci>
                <ci> toggle_switches_mRNA_rbsHrc_cItsrc </ci>
              </apply>
            </math>
          </kineticLaw>
        </reaction>
        <reaction id="toggle_switches_reaction_3" name="toggle_switches_R3" reversible="false">
          <listOfReactants>
            <speciesReference species="toggle_switches_mRNA_rbsHrc_cItsrc"/>
          </listOfReactants>
          <listOfProducts>
            <speciesReference species="toggle_switches_mRNA_rbsHrc_cItsrc"/>
            <speciesReference species="toggle_switches_protein_cItsrc"/>
          </listOfProducts>
          <kineticLaw>
            <math xmlns="http://www.w3.org/1998/Math/MathML">
              <apply>
                <times/>
                <ci> compartment_1 </ci>
                <ci> k_rbsHrc_translation </ci>
                <ci> toggle_switches_mRNA_rbsHrc_cItsrc </ci>
              </apply>
            </math>
          </kineticLaw>
        </reaction>
        <reaction id="toggle_switches_reaction_4" name="toggle_switches_R4" reversible="false">
          <listOfReactants>
            <speciesReference species="toggle_switches_protein_cItsrc"/>
          </listOfReactants>
          <listOfProducts>
            <speciesReference species="toggle_switches_null"/>
          </listOfProducts>
          <kineticLaw>
            <math xmlns="http://www.w3.org/1998/Math/MathML">
              <apply>
                <times/>
                <ci> compartment_1 </ci>
                <ci> k_cItsrc_protein_dgr </ci>
                <ci> toggle_switches_protein_cItsrc </ci>
              </apply>
            </math>
          </kineticLaw>
        </reaction>
        <reaction id="toggle_switches_reaction_5" name="toggle_switches_R5" reversible="true">
          <listOfReactants>
            <speciesReference species="toggle_switches_pls1conrc_rbsHrc_cItsrc"/>
            <speciesReference species="toggle_switches_protein_cItsrc"/>
            <speciesReference species="toggle_switches_protein_cItsrc"/>
          </listOfReactants>
          <listOfProducts>
            <speciesReference species="toggle_switches_pls1conrc_rbsHrc_cItsrc_x"/>
          </listOfProducts>
          <kineticLaw>
            <math xmlns="http://www.w3.org/1998/Math/MathML">
              <apply>
                <times/>
                <ci> compartment_1 </ci>
                <apply>
                    <minus/>
                    <apply>
                      <times/>
                         <ci> k_pls1conrc_cItsrc_binding </ci>
                        <ci> toggle_switches_pls1conrc_rbsHrc_cItsrc </ci>
                        <ci> toggle_switches_protein_cItsrc </ci>
                        <ci> toggle_switches_protein_cItsrc </ci>
                    </apply>
                    <apply>
                      <times/>
                         <ci> k_pls1conrc_cItsrc_release </ci>
                        <ci> toggle_switches_pls1conrc_rbsHrc_cItsrc_x </ci>
                    </apply>
                </apply>
              </apply>
            </math>
          </kineticLaw>
        </reaction>
        <reaction id="toggle_switches_reaction_6" name="toggle_switches_R6" reversible="false">
          <listOfReactants>
            <speciesReference species="toggle_switches_pls1conrc_rbsHrc_cItsrc_x"/>
          </listOfReactants>
          <listOfProducts>
            <speciesReference species="toggle_switches_pls1conrc_rbsHrc_cItsrc_x"/>
            <speciesReference species="toggle_switches_mRNA_rbsHrc_cItsrc"/>
          </listOfProducts>
          <kineticLaw>
            <math xmlns="http://www.w3.org/1998/Math/MathML">
              <apply>
                <times/>
                <ci> compartment_1 </ci>
                <ci> k_pls1conrc_transcription_x </ci>
                <ci> toggle_switches_pls1conrc_rbsHrc_cItsrc_x </ci>
              </apply>
            </math>
          </kineticLaw>
        </reaction>
        <reaction id="toggle_switches_reaction_7" name="toggle_switches_R7" reversible="true">
          <listOfReactants>
            <speciesReference species="toggle_switches_pls1conrc_rbsHrc_cItsrc"/>
            <speciesReference species="toggle_switches_protein_cIts"/>
            <speciesReference species="toggle_switches_protein_cIts"/>
          </listOfReactants>
          <listOfProducts>
            <speciesReference species="toggle_switches_pls1conrc_rbsHrc_cItsrc_x"/>
          </listOfProducts>
          <kineticLaw>
            <math xmlns="http://www.w3.org/1998/Math/MathML">
              <apply>
                <times/>
                <ci> compartment_1 </ci>
                <apply>
                    <minus/>
                    <apply>
                      <times/>
                         <ci> k_pls1conrc_cIts_binding </ci>
                        <ci> toggle_switches_pls1conrc_rbsHrc_cItsrc </ci>
                        <ci> toggle_switches_protein_cIts </ci>
                        <ci> toggle_switches_protein_cIts </ci>
                    </apply>
                    <apply>
                      <times/>
                         <ci> k_pls1conrc_cIts_release </ci>
                        <ci> toggle_switches_pls1conrc_rbsHrc_cItsrc_x </ci>
                    </apply>
                </apply>
              </apply>
            </math>
          </kineticLaw>
        </reaction>
        <reaction id="toggle_switches_reaction_8" name="toggle_switches_R8" reversible="false">
          <listOfReactants>
            <speciesReference species="toggle_switches_pls1conrc_rbsHrc_cItsrc_x"/>
          </listOfReactants>
          <listOfProducts>
            <speciesReference species="toggle_switches_pls1conrc_rbsHrc_cItsrc_x"/>
            <speciesReference species="toggle_switches_mRNA_rbsHrc_cItsrc"/>
          </listOfProducts>
          <kineticLaw>
            <math xmlns="http://www.w3.org/1998/Math/MathML">
              <apply>
                <times/>
                <ci> compartment_1 </ci>
                <ci> k_pls1conrc_transcription_x </ci>
                <ci> toggle_switches_pls1conrc_rbsHrc_cItsrc_x </ci>
              </apply>
            </math>
          </kineticLaw>
        </reaction>
        <reaction id="toggle_switches_reaction_9" name="toggle_switches_R9" reversible="false">
          <listOfReactants>
            <speciesReference species="toggle_switches_pltet01_rbsD_cIts_rbsB_gfpmut3"/>
          </listOfReactants>
          <listOfProducts>
            <speciesReference species="toggle_switches_pltet01_rbsD_cIts_rbsB_gfpmut3"/>
            <speciesReference species="toggle_switches_mRNA_rbsD_cIts_rbsB_gfpmut3"/>
          </listOfProducts>
          <kineticLaw>
            <math xmlns="http://www.w3.org/1998/Math/MathML">
              <apply>
                <times/>
                <ci> compartment_1 </ci>
                <ci> k_pltet01_transcription </ci>
                <ci> toggle_switches_pltet01_rbsD_cIts_rbsB_gfpmut3 </ci>
              </apply>
            </math>
          </kineticLaw>
        </reaction>
        <reaction id="toggle_switches_reaction_10" name="toggle_switches_R10" reversible="false">
          <listOfReactants>
            <speciesReference species="toggle_switches_mRNA_rbsD_cIts_rbsB_gfpmut3"/>
          </listOfReactants>
          <listOfProducts>
            <speciesReference species="toggle_switches_null"/>
          </listOfProducts>
          <kineticLaw>
            <math xmlns="http://www.w3.org/1998/Math/MathML">
              <apply>
                <times/>
                <ci> compartment_1 </ci>
                <ci> k_mRNA_dgr </ci>
                <ci> toggle_switches_mRNA_rbsD_cIts_rbsB_gfpmut3 </ci>
              </apply>
            </math>
          </kineticLaw>
        </reaction>
        <reaction id="toggle_switches_reaction_11" name="toggle_switches_R11" reversible="false">
          <listOfReactants>
            <speciesReference species="toggle_switches_mRNA_rbsD_cIts_rbsB_gfpmut3"/>
          </listOfReactants>
          <listOfProducts>
            <speciesReference species="toggle_switches_mRNA_rbsD_cIts_rbsB_gfpmut3"/>
            <speciesReference species="toggle_switches_protein_cIts"/>
          </listOfProducts>
          <kineticLaw>
            <math xmlns="http://www.w3.org/1998/Math/MathML">
              <apply>
                <times/>
                <ci> compartment_1 </ci>
                <ci> k_rbsD_translation </ci>
                <ci> toggle_switches_mRNA_rbsD_cIts_rbsB_gfpmut3 </ci>
              </apply>
            </math>
          </kineticLaw>
        </reaction>
        <reaction id="toggle_switches_reaction_12" name="toggle_switches_R12" reversible="false">
          <listOfReactants>
            <speciesReference species="toggle_switches_protein_cIts"/>
          </listOfReactants>
          <listOfProducts>
            <speciesReference species="toggle_switches_null"/>
          </listOfProducts>
          <kineticLaw>
            <math xmlns="http://www.w3.org/1998/Math/MathML">
              <apply>
                <times/>
                <ci> compartment_1 </ci>
                <ci> k_cIts_protein_dgr </ci>
                <ci> toggle_switches_protein_cIts </ci>
              </apply>
            </math>
          </kineticLaw>
        </reaction>
        <reaction id="toggle_switches_reaction_13" name="toggle_switches_R13" reversible="false">
          <listOfReactants>
            <speciesReference species="toggle_switches_mRNA_rbsD_cIts_rbsB_gfpmut3"/>
          </listOfReactants>
          <listOfProducts>
            <speciesReference species="toggle_switches_mRNA_rbsD_cIts_rbsB_gfpmut3"/>
            <speciesReference species="toggle_switches_protein_gfpmut3"/>
          </listOfProducts>
          <kineticLaw>
            <math xmlns="http://www.w3.org/1998/Math/MathML">
              <apply>
                <times/>
                <ci> compartment_1 </ci>
                <ci> k_rbsB_translation </ci>
                <ci> toggle_switches_mRNA_rbsD_cIts_rbsB_gfpmut3 </ci>
              </apply>
            </math>
          </kineticLaw>
        </reaction>
        <reaction id="toggle_switches_reaction_14" name="toggle_switches_R14" reversible="false">
          <listOfReactants>
            <speciesReference species="toggle_switches_protein_gfpmut3"/>
          </listOfReactants>
          <listOfProducts>
            <speciesReference species="toggle_switches_null"/>
          </listOfProducts>
          <kineticLaw>
            <math xmlns="http://www.w3.org/1998/Math/MathML">
              <apply>
                <times/>
                <ci> compartment_1 </ci>
                <ci> k_gfpmut3_protein_dgr </ci>
                <ci> toggle_switches_protein_gfpmut3 </ci>
              </apply>
            </math>
          </kineticLaw>
        </reaction>
      </listOfReactions>
  </model>
</sbml>
