# Supplementary material for: Modeling Structure-Function Relationships in Synthetic DNA Sequences using Attribute Grammars
Source: PLoS Comput Biol. 2009 Oct 9;5(10):e1000529. doi: 10.1371/journal.pcbi.1000529 (PMC2748682; doi:10.1371/journal.pcbi.1000529)
Supplement: Dataset S1 — Zip file containing the scripts and data used in this report. (0.03 MB ZIP) [file pcbi.1000529.s003.zip › Source_code/Sequence_Models_Simple/model_oneconstructselfrepression]

#---------The DNA sequence is:----------------
#ccatcgaatggctgaaatgagctgttgacaattaatcatccggctcgtataatgtgtggaattgtgagcggataacaattgaaagtgggtcttaactgcagcataaataaccccgctcttacacattccagccctgaaaaagggcatcaaattaaaccacaccttcacacaggaaaccggttatggaattcatgtctagattagataaaagtaaagtgattaacagcgcattagagctgcttaatgaggtcggaatcgaaggtttaacaacccgtaaactcgcccagaagctaggtgtagagcagcctacattgtattggcatgtaaaaaataagcgggctttgctcgacgccttagccattgagatgttagataggcaccatactcacttttgccctttagaaggggaaagctggcaagattttttacgtaataacgctaaaagttttagatgtgctttactaagtcatcgcgatggagcaaaagtacatttaggtacacggcctacagaaaaacagtatgaaactctcgaaaatcaattagcctttttatgccaacaaggtttttcactagagaatgcattatatgcactcagcgctgtggggcattttactttaggttgcgtattggaagatcaagagcatcaagtcgctaaagaagaaagggaaacacctactactgatagtatgccgccattattacgacaagctatcgaattatttgaagtacatttaggtacacggcctacagaaaaacagtatgaaactctcgaaaatcaattagcctttttatgccaacaaggtttttcactagagaatgcattatatgcactcagcgctgtggggcattttactttaggttgcgtattggaagatcaagagcatcaagtcgctaaagaagaaagggaaacacctactactgatagtatgccgccattattacgacaagctatcgaattatttga

#----------The structure of this DNA is: [pro_u, rbsA, u, t1]

[Reactions]
R1: pro_u_rbsA_u --> pro_u_rbsA_u + mRNA_rbsA_u [0.1]
R2: mRNA_rbsA_u -->  [0.1]
R3: mRNA_rbsA_u --> mRNA_rbsA_u + protein_u [0.2]
R4: protein_u -->  [0.2]
R5: pro_u_rbsA_u + protein_u <--> pro_u_rbsA_u-protein_u [0.20.1]

[InitialValues]
pro_u_rbsA_u = 1
protein_u = 10


[EvalInstants]
0:100+10

[HybridCVODESimulator:Parameters]
PartitionScheme = REACTION_REL
LambdaRatio = 2
EPSILON = 5
